# Supplementary material for: Atheroprone fluid shear stress-regulated ALK1-Endoglin-SMAD signaling originates from early endosomes
Source: BMC Biol. 2022 Sep 28;20:210. doi: 10.1186/s12915-022-01396-y (PMC9520843; doi:10.1186/s12915-022-01396-y)
Supplement: Supplementary file 2 — Additional file 2. RNAseq csv file: RPKM values. [file 12915_2022_1396_MOESM2_ESM.csv]

SYMBOL	low_1	low_2	low_3	high_1	high_2	high_3	stat_1	stat_2	stat_3
5S_rRNA	0	0	0	0	0	0	0	0	0
5S_rRNA_copy10	0	0	0	0	0	0	0	0	0
5S_rRNA_copy100	0	0	0	0	0	0	0	0	0
5S_rRNA_copy101	0	0	0	0	0	0	0	0	0
5S_rRNA_copy102	0	0	0	0	0	0	0	0	0
5S_rRNA_copy103	0	0	0	0	0	0	0	0	0
5S_rRNA_copy104	0	0.22	0.6	0	0	0.21	0	0	0.56
5S_rRNA_copy105	0	0	0	0	0	0	0	0.18	0
5S_rRNA_copy106	0	0	0	0.15	0.32	0	0	0.17	0.47
5S_rRNA_copy107	0	0	0	0	0	0	0	0	0
5S_rRNA_copy108	0	0	0	0	0	0	0	0	0
5S_rRNA_copy109	0	0	0	0	0	0	0	0	0
5S_rRNA_copy11	0	0	0	0	0	0	0	0	0
5S_rRNA_copy110	0	0	0.91	0	0.22	0.23	0.24	0	0
5S_rRNA_copy111	0.71	1.09	0.79	0.54	0.75	0.62	0.21	0	0.75
5S_rRNA_copy112	0.49	0.2	0.55	0.17	0.35	0.19	0.78	0.18	0.69
5S_rRNA_copy113	0	0	0	0	0	0	0	0	0
5S_rRNA_copy114	0	0	0	0	0	0	0	0	0
5S_rRNA_copy115	0	0	0	0.19	0	0	0	0	0
5S_rRNA_copy116	0	0	0	0	0	0	0	0	0
5S_rRNA_copy117	0	0	0	0.36	0.56	0	0.21	0	0
5S_rRNA_copy118	0	0	0	0	0	0	0	0	0
5S_rRNA_copy119	0.17	0.2	0	0	0.18	0.39	0	0.37	0
5S_rRNA_copy12	0	0	0	0	0	0	0	0	0
5S_rRNA_copy120	0	0	0	0	0	0	0	0	0
5S_rRNA_copy121	0	0	0	0	0	0	0	0	0
5S_rRNA_copy122	0	0	0	0	0	0	0	0	0
5S_rRNA_copy123	0	0	0	0	0	0	0	0	0
5S_rRNA_copy124	0	0	0	0.16	0.68	0	0	0	0
5S_rRNA_copy125	0	0	0	0	0	0	0	0	0
5S_rRNA_copy126	0	0	0	0	0	0	0	0.16	0
5S_rRNA_copy127	0	0	0	0	0	0	0	0	0
5S_rRNA_copy128	0	0	0	0	0	0	0	0	0
5S_rRNA_copy129	0	0	0	0	0	0.22	0	0	0
5S_rRNA_copy13	0	0	0	0	0	0	0	0	0
5S_rRNA_copy130	0	0	0	0	0	0	0	0	0.32
5S_rRNA_copy131	5	4.1	4.09	1.01	1.24	1.73	3.8	3.18	5.07
5S_rRNA_copy132	0	0	0	0	0	0	0	0	0
5S_rRNA_copy133	0	0	0	0	0	0	0	0	0.16
5S_rRNA_copy134	0	0	0	0	0	0	0	0	0
5S_rRNA_copy135	0	0	0	0	0	0	0	0	0
5S_rRNA_copy136	0	0	0	0	0	0	0	0	0
5S_rRNA_copy137	0	0	0	0	0	0	0	0	0
5S_rRNA_copy138	0	0	0	0	0	0	0	0	0
5S_rRNA_copy14	0	0	0	0	0	0	0	0	0
5S_rRNA_copy15	0	0	0	0	0	0	0	0	0
5S_rRNA_copy16	0	0.2	0	0	0	0	0	0	0
5S_rRNA_copy17	0	0	0	0	0	0	0	0	0
5S_rRNA_copy18	0	0	0	0	0	0	0	0	0
5S_rRNA_copy19	0	0	0	0	0	0	0	0	0
5S_rRNA_copy2	0	0.17	0.47	0.28	0.15	0.32	0.5	0	0
5S_rRNA_copy20	0	0	0	0	0	0	0	0	0
5S_rRNA_copy21	0	0	0	0	0	0	0	0	0
5S_rRNA_copy22	0	0.17	0.78	0	0	0.32	0.33	0	0.88
5S_rRNA_copy23	0	0	0	0	0	0	0	0	0
5S_rRNA_copy24	0	0	0	0	0	0	0	0	0
5S_rRNA_copy25	0	0	0	0	0	0	0	0	0
5S_rRNA_copy26	0	0	0	0	0	0	0	0	0
5S_rRNA_copy27	0	0	0	0	0	0	0	0	0
5S_rRNA_copy28	0	0	0	0	0	0	0	0	0
5S_rRNA_copy29	0	0	0	0	0	0	0	0	0
5S_rRNA_copy3	0	0	0	0	0	0	0	0	0
5S_rRNA_copy30	0	0	0	0	0	0	0	0	0
5S_rRNA_copy31	0	0	0	0	0	0	0	0	0
5S_rRNA_copy32	0	0	0	0	0	0	0	0	0
5S_rRNA_copy33	0	0	0	0	0	0	0	0	0
5S_rRNA_copy34	0	0	0	0	0	0	0	0	0
5S_rRNA_copy35	0	0	0	0	0	0	0	0	0
5S_rRNA_copy36	0	0	0	0	0	0	0	0	0
5S_rRNA_copy37	0	0	0	0	0	0	0	0	0
5S_rRNA_copy38	0	0	0	0	0	0	0	0	0
5S_rRNA_copy39	0	0	0	0	0	0	0	0	0
5S_rRNA_copy4	0	0	0	0	0.18	0	0	0	0.18
5S_rRNA_copy40	0	0	0	0	0	0	0	0	0
5S_rRNA_copy41	0	0	0	0	0	0	0	0	0
5S_rRNA_copy42	0.15	0.19	0	0.16	0	0.36	0.18	0	0
5S_rRNA_copy43	0.18	0	0	0	0	0	0	0	0
5S_rRNA_copy44	0	0	0	0	0	0	0	0	0
5S_rRNA_copy45	0	0	0	0	0	0	0	0	0
5S_rRNA_copy46	0.16	0.19	0	1.28	0.84	0.55	0.19	0.53	0
5S_rRNA_copy47	0	0	0	0	0	0	0	0	0
5S_rRNA_copy48	0	0	0	0	0	0	0	0	0
5S_rRNA_copy49	0	0	0	0	0	0	0	0	0
5S_rRNA_copy5	0	0	0	0	0	0	0	0	0
5S_rRNA_copy50	0	0	0	0	0	0	0	0	0
5S_rRNA_copy51	0	0	0	0	0	0	0	0	0
5S_rRNA_copy52	0	0	0	0	0	0	0	0	0
5S_rRNA_copy53	0	0	0	0	0	0	0	0	0
5S_rRNA_copy54	0.76	0.94	0.68	0.77	0.32	0.53	0.18	0	0.48
5S_rRNA_copy55	0	0	0	0	0	0	0	0	0
5S_rRNA_copy56	0	0	0	0	0	0	0	0	0
5S_rRNA_copy57	0	0	0	0	0	0	0	0	0
5S_rRNA_copy58	0	0	0	0	0	0	0	0	0
5S_rRNA_copy59	0	0	0	0	0	0	0	0	0
5S_rRNA_copy6	0	0	0	0	0	0	0	0	0
5S_rRNA_copy60	0	0	0	0	0	0	0	0	0
5S_rRNA_copy61	0	0	0	0	0	0	0	0	0.33
5S_rRNA_copy62	0	0	0.18	0	0	0.19	0	0	0
5S_rRNA_copy63	0	0	0	0	0	0	0	0	0
5S_rRNA_copy64	0	0	0.15	0	0	0	0	0	0
5S_rRNA_copy65	0	0	0	0	0	0	0	0	0
5S_rRNA_copy66	0	0	0	0	0	0	0	0	0
5S_rRNA_copy67	0	0	0	0	0	0	0	0	0
5S_rRNA_copy68	0	0	0	0	0	0	0	0	0
5S_rRNA_copy69	0	0	0	0	0	0	0	0	0
5S_rRNA_copy7	0	0	0	0	0	0	0	0	0
5S_rRNA_copy70	0	0	0	0	0	0	0	0	0
5S_rRNA_copy71	0	0	0	0	0	0	0	0	0
5S_rRNA_copy72	0	0	0	0	0	0	0	0	0
5S_rRNA_copy73	0	0	0	0	0	0	0	0	0
5S_rRNA_copy74	0.34	0	0.76	0	0.18	0.2	0	0.57	0
5S_rRNA_copy75	0	0.21	0	0	0.54	0.2	0	0	0
5S_rRNA_copy76	0.21	0	1.15	0.42	0.22	0.48	0.25	0.46	0.22
5S_rRNA_copy77	0	0	0	0	0	0	0	0	0
5S_rRNA_copy78	0	0	0	0	0	0	0	0	0
5S_rRNA_copy79	0	0	0	0	0	0	0	0	0
5S_rRNA_copy8	0	0	0	0	0	0	0	0	0
5S_rRNA_copy80	0	0	0	0	0	0	0	0	0
5S_rRNA_copy81	0	0	0	0	0	0	0	0	0
5S_rRNA_copy82	0	0	0	0	0	0	0	0	0
5S_rRNA_copy83	0	0.42	0	0	0	0	0	0	0
5S_rRNA_copy84	0	0	0	0	0	0	0	0	0
5S_rRNA_copy85	0	0	0	0	0	0	0	0	0
5S_rRNA_copy86	0	0	0	0	0	0	0	0	0
5S_rRNA_copy87	0	0	0	0	0	0	0	0	0
5S_rRNA_copy88	0	0	0	0	0	0	0	0	0
5S_rRNA_copy89	0	0	0	0	0	0	0	0	0
5S_rRNA_copy9	0	0	0.21	0	0	0	0	0	0
5S_rRNA_copy90	0	0	0	0	0	0	0	0	0
5S_rRNA_copy91	0	0	0	0	0	0	0	0	0
5S_rRNA_copy92	0	0	0	0	0	0	0	0	0
5S_rRNA_copy93	0	0	0	0	0	0	0	0	0
5S_rRNA_copy94	0	0	0	0	0	0	0	0	0
5S_rRNA_copy95	0	0	0	0	0	0	0	0	0
5S_rRNA_copy96	0	0	0	0	0	0	0	0	0
5S_rRNA_copy97	0	0	0	0	0	0	0	0	0
5S_rRNA_copy98	1.58	0.71	0.64	0.43	0.46	0.33	0.69	0.16	0.6
5S_rRNA_copy99	0	0	0	0	0	0	0	0	0
5_8S_rRNA	2.41	3.11	3.72	0.12	0.61	0.93	2.48	1.68	1.69
6M1-18	0	0	0	0	0	0	0	0	0
6M1-18_copy2	0	0	0	0	0	0	0	0	0
6M1-18_copy3	0	0	0	0	0	0	0	0	0
6M1-18_copy4	0	0	0	0	0	0	0	0	0
6M1-18_copy5	0	0	0	0	0	0	0	0	0
6M1-18_copy6	0	0	0	0	0	0	0	0	0
6M1-18_copy7	0	0	0	0	0	0	0	0	0
6M1-18_copy8	0	0	0	0	0	0	0	0	0
7M1-2	0	0	0	0	0	0	0	0	0
7SK	1.24	0.76	1.1	1.25	0.79	1.29	0.37	1.46	1.36
7SK_copy10	0	0	0	0	0	0	0	0	0
7SK_copy100	0.06	0.14	0.44	0.11	0.12	0.06	0	0.06	0.12
7SK_copy101	0	0	0	0	0	0	0	0	0
7SK_copy102	0	0	0	0.06	0	0	0	0	0
7SK_copy103	0	0	0.08	0.14	0.07	0	0	0.08	0
7SK_copy104	0	0	0	0	0	0	0	0	0
7SK_copy105	0	0	0	0	0	0	0	0.06	0
7SK_copy106	0	0	0	0	0	0	0	0	0
7SK_copy107	0	0	0	0	0	0	0	0	0
7SK_copy108	0	0	0	0	0	0	0	0	0
7SK_copy109	0	0	0	0	0	0	0	0	0
7SK_copy11	0	0	0	0	0	0	0	0	0
7SK_copy110	0.06	0.2	0.06	0	0.12	0.19	0.13	0.12	0.06
7SK_copy111	0	0	0	0	0	0	0	0	0
7SK_copy112	0	0	0	0	0	0	0	0	0
7SK_copy113	0	0	0	0	0	0	0	0	0
7SK_copy114	0	0	0	0	0	0	0	0	0
7SK_copy115	0	0	0	0	0	0	0	0	0
7SK_copy116	0	0	0	0	0	0	0	0	0
7SK_copy117	0	0	0	0.07	0	0	0	0	0
7SK_copy118	0	0	0	0	0.13	0	0	0	0
7SK_copy119	0	0	0	0	0	0	0	0	0
7SK_copy12	0	0.16	0.07	0	0	0.07	0.15	0.14	0.13
7SK_copy120	0	0	0	0	0	0	0	0	0
7SK_copy121	0	0	0	0	0	0	0	0	0
7SK_copy122	0	0	0	0	0	0	0	0	0
7SK_copy123	0	0	0	0	0	0	0	0	0
7SK_copy124	0	0	0	0	0	0	0	0	0
7SK_copy125	0	0	0	0	0	0	0	0	0
7SK_copy126	0	0	0	0	0	0	0	0	0
7SK_copy127	0	0	0	0	0	0	0	0	0
7SK_copy13	0	0	0	0	0	0	0	0	0
7SK_copy14	0	0	0	0	0	0	0	0	0
7SK_copy15	0	0	0	0	0	0	0	0	0
7SK_copy16	0	0	0	0	0	0	0	0	0
7SK_copy17	0.06	0	0.07	0.12	0	0	0	0	0
7SK_copy18	0.35	0	0.23	0.07	0.07	0.08	0.17	0	0.15
7SK_copy19	0	0	0	0	0	0	0	0	0
7SK_copy2	0	0	0	0	0	0	0	0	0
7SK_copy20	0.38	0.31	0.21	0.19	0.27	0.58	0.15	0.14	0.4
7SK_copy21	0	0	0	0	0	0	0	0	0
7SK_copy22	0	0	0	0	0	0	0	0	0
7SK_copy23	0	0	0	0	0	0	0	0	0
7SK_copy24	0	0	0	0	0	0	0	0	0
7SK_copy25	0.13	0.24	0	0.33	0.48	0.15	0.08	0.07	0.14
7SK_copy26	0	0	0	0	0	0	0	0	0
7SK_copy27	0	0	0	0	0	0	0	0	0
7SK_copy28	0	0	0	0.06	0	0.07	0	0	0
7SK_copy29	0	0	0	0	0	0	0	0	0
7SK_copy3	0	0	0	0	0	0	0	0	0
7SK_copy30	0	0	0	0	0	0	0	0	0
7SK_copy31	0	0	0	0	0	0	0.06	0	0
7SK_copy32	0	0	0	0	0	0	0	0	0
7SK_copy33	0	0	0	0	0	0	0	0	0
7SK_copy34	0	0.08	0	0	0	0	0	0	0
7SK_copy35	0	0	0	0	0	0.09	0	0	0
7SK_copy36	0	0	0	0	0	0	0	0	0
7SK_copy37	0.25	0.08	0.14	0	0.4	0	0	0.07	0
7SK_copy38	0	0	0	0	0	0	0	0	0
7SK_copy39	0	0	0	0	0	0	0	0	0
7SK_copy4	0	0.2	0	0.08	0	0	0	0.18	0
7SK_copy40	0	0	0	0	0	0	0	0	0
7SK_copy41	0	0	0	0	0	0	0	0	0
7SK_copy42	0	0	0	0	0	0	0	0	0
7SK_copy43	0	0	0	0	0	0	0	0	0
7SK_copy44	0	0	0	0	0	0	0	0	0
7SK_copy45	0	0	0	0	0	0	0	0	0
7SK_copy46	0	0.23	0	0	0	0.15	0	0.07	0.07
7SK_copy47	0	0	0	0	0	0	0	0	0
7SK_copy48	0	0	0	0	0	0	0	0	0
7SK_copy49	0	0	0	0	0	0	0	0	0
7SK_copy5	0	0	0	0	0	0	0	0	0
7SK_copy50	0	0	0	0	0	0	0	0	0
7SK_copy51	0.05	0	0.29	0.05	0	0.12	0.06	0	0.16
7SK_copy52	0	0	0	0	0	0	0	0	0
7SK_copy53	0	0	0	0	0	0	0.07	0	0
7SK_copy54	0	0	0	0	0	0	0	0	0
7SK_copy55	2.13	1.83	1.42	0.43	0.23	1.72	0.25	0.24	0.89
7SK_copy56	0	0	0	0	0	0	0	0	0
7SK_copy57	0	0	0	0	0	0	0	0	0
7SK_copy58	0.12	0	0.2	0.06	0.39	0.07	0	0	0.25
7SK_copy59	0	0	0.22	0	0	0.08	0	0	0
7SK_copy6	0	0	0	0	0	0	0	0	0
7SK_copy60	0.23	0.28	0.97	0.18	0.49	0.13	0.21	0.13	0.12
7SK_copy61	0	0	0	0	0	0	0	0	0
7SK_copy62	0	0	0	0	0	0	0	0	0
7SK_copy63	0	0	0	0	0	0	0	0	0
7SK_copy64	0	0	0	0	0	0	0	0	0
7SK_copy65	0	0	0	0	0	0	0	0	0
7SK_copy66	0	0	0	0	0	0	0	0	0
7SK_copy67	0	0.07	0	0	0	0	0	0	0
7SK_copy68	0	0	0	0	0	0	0	0	0
7SK_copy69	0	0	0	0	0	0	0	0	0
7SK_copy7	0.27	0.11	0	0	0	0	0	0	0
7SK_copy70	0	0	0	0	0	0	0	0	0
7SK_copy71	0	0	0	0	0	0	0	0	0
7SK_copy72	0	0	0.18	0.08	0	0	0	0	0
7SK_copy73	0	0	0	0	0	0	0	0	0
7SK_copy74	0	0	0	0	0	0	0	0	0
7SK_copy75	0	0.07	0.06	0.05	0.17	0.06	0.13	0.12	0
7SK_copy76	0	0	0	0	0	0	0	0	0
7SK_copy77	0	0	0	0	0	0	0	0	0
7SK_copy78	0.11	0	0.12	0	0.06	0	0	0.12	0.17
7SK_copy79	0	0	0	0	0	0	0	0	0
7SK_copy8	0	0	0	0	0	0	0	0	0
7SK_copy80	0	0.07	0	0	0.06	0	0	0	0
7SK_copy81	0	0	0	0	0	0	0	0	0
7SK_copy82	0	0	0	0	0	0	0	0	0
7SK_copy83	0	0	0	0	0	0	0	0	0
7SK_copy84	0.06	0.07	0	0	0	0	0	0	0.06
7SK_copy85	0	0	0	0	0	0	0	0	0
7SK_copy86	0	0	0	0	0	0	0	0	0
7SK_copy87	0	0	0	0	0	0	0	0	0
7SK_copy88	0	0	0	0	0	0	0	0	0
7SK_copy89	0	0	0	0	0	0	0	0	0
7SK_copy9	0	0	0	0	0.08	0	0	0	0
7SK_copy90	0	0	0	0	0	0	0	0	0
7SK_copy91	0	0	0	0	0	0	0	0	0
7SK_copy92	0.06	0	0	0	0	0	0	0	0
7SK_copy93	0.06	0	0	0	0	0.15	0	0	0
7SK_copy94	0	0	0	0	0	0	0	0	0
7SK_copy95	0	0	0	0	0	0	0	0	0
7SK_copy96	0	0	0	0	0	0	0	0	0
7SK_copy97	0	0	0	0	0	0	0	0	0
7SK_copy98	0	0	0	0	0	0	0	0	0
7SK_copy99	0	0	0	0	0	0	0	0	0
A1BG	0.29	0.52	0.54	0.12	0.27	0.36	0.11	0.5	0.37
A1BG-AS1	0.38	0.49	0.57	0.23	0.47	0.36	0.21	0.36	0.42
A1CF	0	0	0.01	0	0	0	0	0	0
A2M	0.61	0.26	1.08	0.84	0.22	1.3	0.15	0.06	0.68
A2M-AS1	0.15	0.51	0.26	0.19	0.38	0.18	0.38	0.57	0.28
A2ML1	0.02	0.01	0.01	0.01	0.01	0.01	0	0.01	0.01
A2MP1	0.06	0.04	0.33	0.06	0.05	0.14	0	0	0.08
A3GALT2	0	0	0	0.02	0.02	0	0	0	0
A4GALT	6.7	3.69	2.17	8.22	5.44	3.09	4.73	2.63	1.32
A4GNT	0	0	0.01	0	0	0	0.01	0	0.02
AA06	0	0	0	0	0	0	0	0	0
AAAS	13.01	13.19	15.43	10.92	12.05	13.91	19.47	14.7	22.59
AACS	4.99	4.51	4.57	3.63	4.02	3.98	4.66	3.96	3.95
AACSP1	0	0	0	0	0	0	0	0	0
AADAC	0.68	0.68	0.32	0.38	0.61	0.27	0.29	0.56	0.29
AADACL2	0	0	0	0	0	0	0	0	0
AADACL2-AS1	0.05	0.06	0	0.02	0.03	0	0	0.05	0.03
AADACL3	0	0	0	0	0	0	0	0	0
AADACL4	0	0	0	0	0	0	0	0	0
AADACP1	0.62	2.05	0.54	0.35	1.23	0.4	0.24	2	0.47
AADAT	0.8	0.7	1.54	0.34	0.41	0.9	0.83	1.14	1.41
AAED1	7.89	6.26	6.42	11.52	9.58	8.59	7.84	6.9	6.07
AAGAB	8.71	9.01	9.76	10.45	9.42	9.38	11.06	10.88	9.99
AAK1	9.22	9.4	10.26	9.03	7.84	10.03	8.62	8.6	9.47
AAMDC	10.51	13.61	10.44	9.48	13.06	9.8	11.58	10.74	11.7
AAMP	28.74	27.03	30.65	27.97	26.61	29.32	29.87	27.96	32.76
AANAT	0.01	0.02	0.01	0.02	0	0.03	0.01	0.01	0.01
AAR2	10.18	8.96	9.79	10.73	8.42	10.61	10.84	9.38	10.56
AARD	0.01	0.01	0.01	0.01	0.01	0	0	0	0
AARS	21.34	20.89	24.9	23.17	21.29	25.2	28.66	39.02	27.37
AARS2	3.74	4.2	4.75	3.08	3.29	3.64	5.1	4.18	5.56
AARSD1	0.01	0.01	0	0.02	0	0.04	0	0.01	0.01
AASDH	1.53	1.69	1.59	1.65	1.46	1.7	1.78	1.61	1.78
AASDHPPT	14.52	14.65	18.65	13.29	13.06	14.82	15.66	13.93	18.83
AASS	4.57	4.22	5.02	3.15	3.03	3.79	5.09	3.59	4.72
AATBC	0.18	0.33	0.26	0.22	0.35	0.39	0.2	0.14	0.26
AATF	16.87	12.71	16.85	17.55	14.43	15.17	21.14	16.94	21.44
AATK	0.73	0.92	0.72	0.45	0.8	0.56	0.55	0.63	0.49
AATK-AS1	0.01	0	0.02	0.01	0.02	0	0	0.01	0.02
AB000466_gene	0	0	0	0	0	0	0	0	0
AB007962_gene	0	0	0	0	0	0	0	0	0
AB017116_gene	860.98	1022.51	1018.66	912.43	1082.32	1053.26	979.12	1127.87	1088.25
AB059369_gene	0	0	0	0	0	0	0	0	0
AB062081_gene	0.27	0.17	0.46	0.23	0.48	0.26	0.16	0.2	0.33
AB062083_gene	0	0	0	0	0	0.17	0	0	0
AB062083_gene_copy2	0	0	0.08	0	0	0	0	0	0
AB073649_gene	0.01	0	0.01	0	0	0.01	0	0	0.01
AB074160_gene	0	0	0	0	0	0	0	0	0
AB074162_gene	0.18	0.35	0.48	0.08	0.13	0.19	0.2	0.18	0.3
AB074166_gene	0	0	0	0	0	0	0	0	0
AB074188_gene	0	0.04	0.05	0.02	0.06	0.03	0.03	0.04	0.05
AB075489_gene	0.03	0.02	0.04	0	0.02	0.01	0.03	0.03	0.03
AB075492_gene	0.06	0.08	0.14	0.04	0.07	0.05	0.13	0.05	0.09
AB209061_gene	0.33	0.4	0.4	0.34	0.29	0.36	0.43	0.34	0.49
AB209185_gene	0.57	0.88	0.82	0.33	0.53	0.86	0.58	0.41	0.99
AB209315_gene	0	0	0	0	0	0.02	0	0	0
AB209621_gene	0.01	0	0.01	0	0.01	0.01	0	0.02	0
AB231702_gene	0	0	0	0	0	0	0	0	0
AB231703_gene	0	0	0	0	0	0	0	0	0
AB231705_gene	0	0	0	0	0	0	0	0	0
AB231710_gene	0	0	0	0	0	0	0	0	0
AB231711_gene	0	0	0	0	0	0	0	0	0
AB231721_gene	0	0	0	0	0.1	0	0	0.1	0
AB231722_gene	0	0	0	0	0	0	0	0	0
AB231723_gene	0	0	0	0	0	0	0	0	0
AB231724_gene	0	0	0	0	0	0	0	0	0
AB231729_gene	0	0	0	0	0	0	0	0	0
AB231731_gene	0	0	0	0	0	0	0	0	0
AB231739_gene	0	0	0	0	0	0	0	0	0
AB231741_gene	0	0	0	0	0	0	0	0	0
AB231742_gene	0	0	0	0	0	0	0	0	0
AB231761_gene	0	0	0	0	0	0	0	0	0
AB231779_gene	0	0	0	0	0	0	0	0	0
AB231784_gene	0	0	0	0	0	0	0	0	0
AB240015_gene	0	0	0	0	0	0	0	0	0
AB305794_gene	0	0	0	0	0	0	0	0	0
AB306057_gene	0	0	0	0	0	0	0	0	0
AB372727_gene	0.2	0	0	0	0	0.45	0	0	0
AB429224_gene	0	0	0	0	0	0	0.02	0	0
AB488780_gene	0.91	1.38	1.05	1.28	1.56	1.16	0.49	0.83	0.93
AB586698_gene	0.13	0	0	0.14	0	0.16	0.08	0	0.14
ABAT	0.5	1.22	0.87	0.16	0.4	0.42	0.43	0.59	0.66
ABCA1	3.22	1.49	1.19	2.19	0.88	1.07	1.73	1.15	0.8
ABCA10	0.08	0.06	0.13	0.1	0.06	0.16	0.06	0.04	0.07
ABCA11P	1.19	1.2	1.21	1.16	1.15	0.97	1.51	0.97	1.69
ABCA12	0	0.01	0	0	0	0	0.02	0	0.01
ABCA13	0.04	0.01	0.02	0.05	0.01	0.01	0.04	0.01	0.01
ABCA17P	0	0.01	0.03	0.02	0.01	0.04	0.02	0.06	0.04
ABCA2	5.97	7.22	6.85	8.73	11.03	8.14	5.93	9.36	7.47
ABCA3	2.9	8.42	6.77	5.92	12.12	8.95	5.91	13.25	8.23
ABCA4	0.13	0.09	0.09	0.13	0.08	0.09	0.11	0.08	0.14
ABCA5	1.53	1.16	1.62	1.19	0.77	1.26	1.35	1.47	1.39
ABCA6	8.29	5.69	6.37	4.64	2.79	3.62	5.53	4.17	6.81
ABCA7	1.18	1.61	1.04	3.91	4.87	2.86	1.11	1.58	1.08
ABCA8	14.54	10.9	14.54	7.05	4.91	7.36	10.19	11.24	8.86
ABCA9	1.6	2.61	2.23	0.91	1.78	1.76	0.85	2.82	2.22
ABCA9-AS1	0	0	0	0	0	0.04	0	0.04	0.07
ABCB1	0.22	0.07	0.02	0.45	0.16	0.24	0.15	0.04	0.06
ABCB10	6.29	4.75	7.36	7.12	5.6	6.71	7.86	5.78	8.03
ABCB11	0.11	0.06	0.04	0.19	0.06	0.07	0.1	0.04	0.02
ABCB4	0.03	0.03	0.05	0.02	0.05	0.1	0	0.04	0.03
ABCB5	0.01	0.01	0	0	0	0	0	0	0
ABCB6	4.47	2.69	4.11	7.83	6.13	8.96	2.19	2.11	2.17
ABCB7	5.08	4.94	5.24	4.77	4.8	4.49	5.82	5.28	5.78
ABCB8	4.54	3.96	4.4	4.7	4.45	5.06	4.71	3.84	5.17
ABCB9	1.18	1.47	1.4	1.35	1.74	1.41	1.08	1.2	1.3
ABCC1	31.11	26.59	23.66	41.25	35.38	30.08	26.38	29.11	23.58
ABCC10	4.7	4.67	4.91	5.96	6.04	6.17	3.48	4.36	3.78
ABCC11	0.01	0.01	0.01	0.01	0	0	0.01	0	0.02
ABCC12	0	0	0	0	0	0	0	0	0
ABCC13	0	0	0	0	0	0	0	0	0
ABCC2	0.55	0.45	0.47	0.58	0.54	0.69	0.28	0.3	0.33
ABCC3	0.5	0	0.09	0.88	0.17	0.52	0.05	0	0.01
ABCC4	19.94	9.94	10.64	22.24	10.57	11.95	14.87	8.21	10.32
ABCC5	4.08	4.22	3.96	4.12	4.51	4.15	2.67	3.57	3.2
ABCC5-AS1	0.04	0	0	0	0.08	0.05	0	0.04	0
ABCC6	0.09	0.11	0.07	0.21	0.12	0.18	0.06	0.07	0.07
ABCC6P1	0.03	0.02	0.01	0	0.01	0	0	0.01	0.03
ABCC6P2	0.1	0	0.03	0	0.06	0.06	0	0	0.03
ABCC8	0	0	0	0	0	0	0	0	0
ABCC9	0	0.01	0.09	0	0	0.03	0	0	0.04
ABCD1	10.88	10.85	8.93	9.54	9.78	9.87	5.9	6.77	5.68
ABCD2	0	0.01	0	0	0	0	0	0	0
ABCD3	7.46	7.23	8.16	7.46	7.36	7.84	7.72	6.16	8.03
ABCD4	9.43	10.39	8.71	9.83	10.59	8.6	7.32	8.67	7.27
ABCE1	31.08	29.09	34.92	27.22	25.62	29	46.89	36.48	47.96
ABCF1	22.24	20.4	24.03	21.12	18.73	22.52	28.61	23.49	31.98
ABCF1_copy2	0	0	0	0	0	0	0	0	0
ABCF1_copy3	0	0	0	0	0	0	0	0	0
ABCF1_copy4	0	0	0	0	0	0	0	0	0
ABCF1_copy5	0	0	0	0	0	0	0	0	0
ABCF1_copy6	0	0	0	0	0	0	0	0	0
ABCF1_copy7	0	0	0	0	0	0	0	0	0
ABCF2	14.73	14.39	16.59	13.99	14.43	15	19.38	16.02	20.56
ABCF3	13.97	14.81	14.73	15.03	15.12	15.6	13.9	13.94	13.7
ABCG1	4.49	4.12	6.81	4.52	4.01	6.63	3.16	4.72	5.36
ABCG2	3.56	3.83	1.56	21.51	25.7	11.79	4.14	6.38	3.31
ABCG4	0.26	0.29	0.24	0.32	0.69	0.39	0.17	0.27	0.23
ABCG5	0	0	0	0	0.01	0.01	0	0	0
ABCG8	0	0	0.01	0	0	0	0.02	0	0
ABHD1	0.1	0	0.06	0.03	0.04	0.07	0.05	0.03	0.07
ABHD10	7.41	8.28	7.74	6.38	7.41	6.93	10.98	9.39	9.73
ABHD11	4.29	4.02	4.92	4.29	4.72	5.43	4.57	4.95	4.74
ABHD11-AS1	0.27	1.92	0.96	0.75	4.31	2.17	0.33	2.15	0.94
ABHD12	10.2	11.57	9.6	9.74	10.54	9.15	11.15	11.92	10.6
ABHD12B	0.03	0.04	0.11	0.1	0.08	0.03	0.03	0.05	0.03
ABHD13	4.38	4.02	4.22	4.42	4.45	4.31	4.35	4.31	3.92
ABHD14A	1.04	1.52	1.38	0.99	1.62	1.35	1.17	1.6	1.36
ABHD14A-ACY1	0	0	0	0	0	0	0	0	0
ABHD14B	4.58	6.38	4.59	5.17	5.44	5.36	5.73	8.88	5.88
ABHD15	2.02	2.03	1.92	2.36	2.68	2.37	2.13	2.92	1.96
ABHD16A	8.21	9.42	10.53	9.77	11.19	12.76	6.98	7.32	8.49
ABHD16A_copy2	0	0	0	0	0	0	0	0	0
ABHD16A_copy3	0	0	0	0	0	0	0	0	0
ABHD16A_copy4	0	0	0	0	0	0	0	0	0
ABHD16A_copy5	0	0	0	0	0	0	0	0	0
ABHD16A_copy6	0	0	0	0	0	0	0	0	0
ABHD16A_copy7	0	0	0	0	0	0	0	0	0
ABHD16B	2.35	2.28	2.3	2.58	2.35	3.25	2.09	2.63	2.6
ABHD17A	25.54	26.68	28.4	28.43	27.19	32.79	21.39	24.52	24.64
ABHD17B	4.71	5.17	5.57	4.68	4.7	5.41	4.64	4.84	5.58
ABHD17C	0.94	0.91	1.31	0.74	0.6	1.01	1.27	1.13	1.77
ABHD2	8.23	8.54	6.68	9.12	9.45	7.37	11.11	10.33	7.55
ABHD3	2	1.71	2.5	1.72	1.38	2.11	1.75	1.25	1.69
ABHD4	14.44	11.07	8.47	23.38	15.78	17.37	6.73	7.29	5.15
ABHD5	5.51	5.29	4.72	4.69	3.82	4.2	6.52	5.95	5.12
ABHD6	2.4	2.14	3.01	2.2	2.39	3.12	1.7	2.13	2.16
ABHD8	1.58	2.29	1.18	1.86	3.05	1.9	1.98	3.32	1.7
ABI1	14.67	15.21	14.09	18.16	19.84	16.84	14.21	15.27	13.74
ABI2	8.3	9	8.74	6.07	6.75	6.18	9.82	9.93	9.56
ABI3	23.95	21.23	16.73	54.84	58.3	40.39	31	32.36	22.52
ABI3BP	27.51	11.02	5.35	36.52	16.24	5.31	28.16	18.62	4.7
ABL1	31.08	33.46	32.83	24.57	25.63	25.61	33.84	35.43	33.85
ABL2	20.67	22.83	22.85	17.24	15.73	19.32	19.68	17.14	20.81
ABLIM1	19.02	29.12	21.16	19.05	21.39	15.79	19.57	25.8	26.3
ABLIM2	0.01	0.02	0.04	0.05	0.06	0.04	0.02	0.04	0.04
ABLIM3	8.96	7.44	6.38	18.26	18.22	13.82	8.68	12.89	8.47
ABO	0	0	0	0	0	0	0	0	0.01
ABP1	0	0	0	0	0	0	0	0	0
ABR	15.77	17.25	16.03	17.98	21.95	19.72	13.16	18.16	14.55
ABRA	0	0	0.01	0.01	0.01	0.02	0	0	0
ABRACL	64.04	76.07	71.08	56.44	64.21	65.49	59.55	57.95	60.47
ABT1	8.49	8.59	10	8.75	9.04	10.17	10.34	9.74	10.55
ABTB1	3.46	4.64	3.26	2.96	3.16	3.49	2.57	4.21	3.11
ABTB2	0.24	0.31	0.62	0.32	0.42	0.65	0.13	0.2	0.55
AC2	0	0.01	0.02	0.01	0	0.02	0.01	0.01	0.01
ACAA1	12.11	13.04	12.69	12.78	15.21	14.46	12.08	12.78	14.04
ACAA2	26.33	29.6	23.86	20.83	25.66	16.95	29.16	26.37	26.35
ACACA	5.6	5.02	6.29	6.57	6.69	7.18	6.59	5.43	7.2
ACACB	0.26	0.41	0.48	0.23	0.32	0.37	0.26	0.38	0.43
ACAD10	1.93	1.77	2.04	2	1.74	1.96	1.41	1.37	1.75
ACAD11	0.13	0.24	0.13	0.3	0.3	0.28	0.13	0.18	0.16
ACAD8	3.98	3.93	3.85	4.05	4.03	4.27	3.17	4.35	3.51
ACAD9	8.82	7.9	9.68	7.99	7.7	9.2	10.46	8.75	10.43
ACADL	0	0	0.01	0	0	0	0	0	0
ACADM	6.19	5.52	7.91	5.05	5.59	6.54	7.58	5.69	8.83
ACADS	2.18	2.26	2.29	2.4	2.05	2.09	1.98	1.99	1.95
ACADSB	1.99	2.51	2.9	1.71	2.2	2.16	2.18	2.43	2.74
ACADVL	54.77	49.32	62.36	62.88	58.91	71.23	47.6	44.08	51.66
ACAN	0.01	0	0.01	0.02	0	0.01	0	0	0.01
ACAP1	0.36	0.32	0.28	0.27	0.25	0.32	0.12	0.17	0.27
ACAP2	9.59	9.51	8.8	10.58	11.04	11.11	8.4	8.35	7.44
ACAP3	8.41	7.54	9.22	8.62	9.32	9.76	5.51	6.32	6.49
ACAT1	7	8.93	6.55	8.52	11.99	8.16	9.16	8.01	8.51
ACAT2	2.44	2.49	2.44	2.96	4.46	4.38	3.8	1.85	3.35
ACBD3	16.58	14.38	15.48	15.12	13.02	14.43	15.41	13.13	13.03
ACBD4	0.81	1.1	1.11	1.14	1.18	1.36	0.78	1.04	1.2
ACBD5	8.1	8.67	7.11	8.5	8.73	7.76	7.37	9.03	7.11
ACBD6	18.57	17.33	16.82	18.11	18.82	16.61	22.31	21.06	19.54
ACBD7	0.11	0.1	0.18	0.09	0.07	0.15	0.35	0.26	0.48
ACCS	0.49	0.71	0.63	0.37	0.66	0.59	0.37	0.53	0.49
ACCSL	0	0	0	0	0	0	0	0	0
ACD	4.96	4.01	5.73	4.43	4.53	5.17	5.47	5.49	6.12
ACE	9.34	12.84	6.7	5.69	6.16	4.39	9.03	12.44	12.05
ACE2	0.01	0.01	0.05	0.01	0.02	0.05	0	0.03	0.03
ACER1	0	0	0.02	0.02	0	0	0	0	0
ACER2	1.91	1.65	1.9	1.97	1.14	2.02	2.02	1.17	1.67
ACER3	7.59	5.37	5.8	10.7	7.83	7.71	9.09	7.08	6.93
ACHE	0.09	0.22	0.13	0.08	0.14	0.11	0.09	0.27	0.08
ACIN1	27.68	28.27	29.41	28.05	27.75	28.12	28.56	28.84	32.54
ACKR1	1.47	0.01	0.02	0.41	0	0	1.49	0.02	0.01
ACKR2	0	0	0	0	0	0	0	0	0
ACKR3	0	0	0	0	0	0	0	0	0.01
ACKR4	0.93	1.81	0.96	10.71	16.4	6.46	2.48	3.09	1.6
ACLY	65.89	69.39	70.33	74.31	79.92	75.51	73.04	67.99	79.25
ACMSD	0.03	0	0.03	0	0.03	0.02	0.02	0	0.01
ACO1	20.84	18.57	16.05	21.92	19.89	19.06	26.91	20.56	16.86
ACO2	21.19	21.83	21.11	22.62	22.77	21.92	20.06	20.75	20.24
ACOT1	0.04	0.08	0.05	0.11	0.11	0.15	0.11	0.05	0.04
ACOT11	0.81	0.54	1.24	0.79	0.43	0.56	0.91	0.57	1.23
ACOT12	0.02	0	0	0	0	0.01	0	0	0.01
ACOT13	3.48	3.38	3.46	3.58	3.87	3.65	3.42	3.24	3.5
ACOT2	0.37	0.77	0.62	0.96	1.1	1.3	0.9	1.5	1.17
ACOT4	0.01	0	0.01	0	0.01	0.01	0.04	0.01	0.07
ACOT6	0	0	0	0	0	0	0	0	0
ACOT7	16.82	16.72	19.94	29.71	32.06	25.67	20.27	16.73	22.43
ACOT8	2.28	1.98	2.05	2.39	2.39	2.32	2.09	2.15	1.78
ACOT9	32.59	29.47	41.24	29.13	25.49	34.79	30.39	27.06	35.72
ACOX1	6.35	7.51	6.53	6.77	7.32	6.92	5.6	6.26	6.24
ACOX2	0.63	0.84	1.35	0.55	0.72	1	0.6	0.49	1.21
ACOX3	6.75	6.88	5.6	6.73	6.77	5.57	5.56	6.34	4.91
ACOXL	0.01	0.01	0	0	0	0.01	0.02	0.01	0.01
ACP1	20.11	19.46	20.28	16.39	16.01	16.81	24.99	19.52	22.92
ACP2	11.72	13.6	11.5	15.32	17.26	14.84	9.82	11.72	9.73
ACP5	8.67	8.66	11.31	28.58	20.11	33.41	5.12	23.34	30.61
ACP6	1.04	1.13	1.15	0.89	1.04	0.91	1.02	0.77	1.14
ACPL2	0.01	0	0.01	0	0.01	0	0	0	0.01
ACPP	0	0	0.02	0	0	0	0	0	0.01
ACPT	0.07	0.08	0.12	0.01	0	0.05	0.12	0.09	0.03
ACR	0.24	0.21	0.25	0.45	0.55	0.4	0.22	0.5	0.29
ACRBP	0.09	0.22	0.18	0.21	0.3	0.4	0.14	0.28	0.22
ACRC	0.38	0.23	0.56	0.55	0.62	0.85	0.36	0.42	0.53
ACRV1	0.13	0.14	0.14	0.08	0.05	0.07	0.21	0.21	0.26
ACSBG1	0.07	0.06	0.06	0.13	0.12	0.09	0.07	0.03	0.06
ACSBG2	0.01	0.03	0.07	0.01	0.01	0.04	0.07	0.03	0.07
ACSF2	3.44	4.36	2.96	3.45	5.23	3.28	2.71	3.62	2.55
ACSF3	3.13	3.11	3.51	3.4	3.01	3.42	3.14	3.55	3.28
ACSL1	5.29	4.7	6.4	4.9	4.1	5.97	6.05	6.62	6.46
ACSL3	20.71	17.02	25.04	20.47	17.53	26.93	21.06	15.09	23.06
ACSL4	27.06	26.75	23.91	23.92	24.41	22.21	31.48	30.86	24.33
ACSL5	0.52	0.29	0.25	1.74	0.9	1.01	0.66	0.21	0.53
ACSL6	0	0	0.01	0	0	0	0	0	0
ACSM1	0.31	0.16	4.31	0.03	0.03	1.1	0.1	0.35	1.87
ACSM2A	0	0.01	0	0	0	0	0.01	0.01	0.01
ACSM2B	0	0	0	0	0	0	0	0	0.04
ACSM3	1.25	0.58	7.91	0.05	0.07	2.4	0.4	0.96	5.19
ACSM4	0.2	0.4	0.21	0.15	0.17	0.15	0.08	0.44	0.22
ACSM5	0.01	0.02	0.1	0.01	0	0.05	0.02	0	0.04
ACSM6	0	0	0	0	0	0	0	0	0
ACSS1	0.1	0.12	0.37	0.03	0.04	0.26	0.09	0.2	0.32
ACSS2	6.39	6.21	6.4	7.56	7.8	8.36	5.61	6.96	6.49
ACSS3	0	0	0.01	0	0	0	0	0	0
ACTA1	0.04	0.03	0.01	0.01	0.01	0.04	0.06	0	0.01
ACTA2	1.12	1.33	1.92	0.74	0.87	1.19	0.88	1.01	1.59
ACTA2-AS1	0.01	0.01	0	0.01	0	0	0	0	0.01
ACTB	1820.75	1630.78	1542.62	1767.35	1745.26	1597.5	2347.2	1799.75	1950.36
ACTBL2	0.01	0	0.01	0.01	0	0	0.02	0	0
ACTC1	0.02	0.01	0.02	0.06	0.05	0.04	0.02	0	0.01
ACTG1	1707.59	1601.97	1461.9	1299.51	1270.95	1183.98	2204.94	1742.51	1907.3
ACTG1P17	0.01	0.06	0.05	0.03	0.08	0.05	0.04	0.01	0.06
ACTG1P20	8.41	0.45	0.53	6.43	0.42	0.42	8.38	0.27	0.64
ACTG1P4	0	0	0	0	0	0.01	0	0.01	0
ACTG2	0	0.02	0.01	0	0	0.01	0	0.02	0.02
ACTL10	0.62	0.43	0.5	0.8	0.45	0.89	0.6	0.48	0.5
ACTL6A	17.13	17.18	19.95	15.02	15.62	17.02	24.26	19.33	28.16
ACTL6B	0.01	0	0.01	0	0	0	0	0	0
ACTL7A	0	0	0.03	0	0	0	0	0	0.01
ACTL7B	0	0	0	0.01	0	0.02	0	0	0.01
ACTL8	0	0	0	0	0	0	0	0	0.01
ACTL9	0	0	0	0	0	0	0	0	0
ACTN1	79.87	93.97	57.31	79.79	87.36	58.84	94.84	100.62	73.8
ACTN1-AS1	0.06	0.04	0	0	0.07	0	0	0	0
ACTN2	0.2	0.16	0.18	0.1	0.13	0.1	0.17	0.2	0.22
ACTN3	0.03	0.02	0.02	0.01	0	0	0.01	0	0
ACTN4	111.56	103.91	99.2	157.05	168.67	135.81	139.29	140.36	120.92
ACTR10	17.79	18.2	18.04	19.62	17.81	18.02	15.39	15.35	14.52
ACTR1A	63.44	65.64	63.92	65.65	68.23	69.89	66.64	64.53	66.25
ACTR1B	11.34	13.35	12.07	13.94	14.49	13.23	13.13	16.18	12.77
ACTR2	116.14	120.98	120.81	144.98	157.75	142.98	125.45	117.1	117.84
ACTR3	58.58	53.75	57.35	64.2	59.38	62.36	62.66	47.97	59.59
ACTR3B	2.66	2.5	3.2	2.77	2.98	3.76	2.31	2.46	2.8
ACTR3BP2	0	0	0	0	0	0	0	0	0
ACTR3BP5	0	0.01	0	0	0	0	0	0	0
ACTR3C	0.03	0	0.03	0.03	0.03	0.02	0.05	0.01	0.04
ACTR5	2.68	2.32	2.87	2.79	2.02	3.04	2.8	2.3	3.15
ACTR6	3.66	4.07	4.49	3.91	3.76	3.76	3.85	3.96	4.23
ACTR8	7.98	9.67	9.5	6.77	9.1	8.87	7.17	8.77	8.98
ACTRT1	0.04	0.02	0.03	0	0	0	0	0	0
ACTRT2	0	0	0	0	0	0	0	0	0
ACTRT3	0.77	1.03	0.8	0.71	1.19	0.97	0.71	1.12	1.13
ACVR1	21.53	22.14	19.45	18.42	16.51	15.42	16.99	19.03	14.38
ACVR1B	7.61	8.12	7.95	6.24	6.37	6.88	8.34	8.03	8.28
ACVR1C	0.04	0.01	0.01	0.01	0.01	0.03	0	0	0
ACVR2A	2.32	2.67	2.7	2.44	2.53	2.99	1.87	2.08	1.97
ACVR2B	0.8	0.89	1.07	0.66	0.69	0.96	0.71	0.87	1.12
ACVR2B-AS1	0.1	0.1	0.13	0.07	0.09	0.12	0.08	0.17	0.19
ACVRL1	83.86	72.37	70.28	111.99	108.11	100.98	72.45	67.93	70
ACY1	0.05	0.09	0.1	0.03	0.08	0.11	0.05	0.11	0.11
ACY3	0	0	0	0	0	0	0	0	0
ACYP1	4.98	4.27	5.33	3.85	4.11	3.4	7.16	5.07	5.29
ACYP2	2.28	1.53	1.5	3.4	2.16	2.83	1.71	1.24	1.7
ADA	9.55	9.21	7.96	5.66	5.75	6.84	8.82	7.93	10.33
ADAD1	0	0	0	0	0	0	0	0	0
ADAD2	0.01	0.01	0.03	0	0	0	0	0	0
ADAL	0.43	0.5	0.47	0.29	0.57	0.4	0.35	0.69	0.41
ADAM10	42.58	46.38	39.07	53.33	49.93	46.52	37.26	38.5	37.11
ADAM11	0.07	0.07	0.13	0.06	0.07	0.07	0.05	0.08	0.14
ADAM12	2.87	2.05	4.57	0.9	0.61	1.37	1.15	1.45	1.44
ADAM15	37.91	33.32	29.43	146.44	127.6	102.19	48.69	50.3	48.39
ADAM17	17.3	14.19	15.92	24.24	17.75	22.55	12.84	11.41	12.38
ADAM18	0	0	0.01	0	0	0	0	0	0
ADAM19	3.98	4.18	5.03	6.71	7.8	6.04	4.55	4.38	5.69
ADAM1A	0.92	0.91	1.29	0.93	0.86	0.9	0.82	0.99	1
ADAM2	0	0	0.02	0	0	0	0	0	0
ADAM20	0.01	0.07	0.07	0.05	0.02	0.05	0	0.01	0.03
ADAM20P1	0.07	0.07	0.1	0.06	0.06	0.11	0.01	0.03	0.02
ADAM21	0.03	0.06	0.03	0.01	0.04	0.04	0.05	0.02	0.05
ADAM21P1	0	0	0	0.02	0	0	0	0	0
ADAM22	0.12	0.11	0.31	0.09	0.09	0.19	0.12	0.15	0.26
ADAM23	11.34	8.01	8.37	6.11	4.36	5.24	10.23	8.24	5.71
ADAM28	0	0	0.01	0	0	0.01	0.01	0	0
ADAM29	0	0	0	0	0	0	0	0	0
ADAM30	0	0	0	0	0	0	0	0	0
ADAM32	0.2	0.1	0.45	0.39	0.17	0.7	0.1	0.13	0.21
ADAM33	0.01	0	0	0.01	0	0.01	0	0	0
ADAM3A	0	0	0	0	0	0	0	0	0
ADAM5	0.01	0	0	0.01	0	0.01	0	0	0
ADAM6	0	0	0	0	0	0	0	0	0
ADAM7	0	0	0	0	0	0	0	0	0
ADAM8	0.07	0.07	0.12	0.07	0.05	0.07	0.07	0.09	0.1
ADAM9	102.12	76.64	106.88	106.38	76.52	113.45	93.59	66.03	84.66
ADAMDEC1	0	0	0	0	0	0	0	0	0
ADAMTS1	52.75	32.71	18.74	128.79	116.84	60.77	33.44	36.67	15.21
ADAMTS10	3.74	1.79	2.87	4.66	2.2	3.85	2.12	1.51	2.49
ADAMTS12	0	0	0.88	0	0	0.4	0	0	1.24
ADAMTS13	0.34	0.32	0.37	0.31	0.2	0.37	0.25	0.24	0.31
ADAMTS14	0	0	0	0	0	0	0	0	0
ADAMTS15	0.21	0.18	0.06	0.27	0.33	0.05	0.27	0.27	0.11
ADAMTS16	0.4	0.17	0.19	0.26	0.18	0.14	0.24	0.26	0.16
ADAMTS17	0.02	0.01	0.08	0.02	0.02	0.1	0.02	0.02	0.04
ADAMTS18	2.26	7.85	3.34	10.65	42.01	10.47	9.89	28	12.95
ADAMTS19	0.04	0.04	0.17	0.03	0	0.06	0.02	0.02	0.07
ADAMTS19-AS1	0.02	0	0.03	0	0	0	0	0	0.05
ADAMTS2	0.01	0	0.06	0.01	0.01	0.04	0.01	0	0.01
ADAMTS20	0	0	0.01	0	0	0	0	0	0
ADAMTS3	0.45	0.59	0.82	0.3	0.32	0.41	0.71	0.41	0.59
ADAMTS4	4.21	12.36	5.92	15.86	42.07	17.84	7.64	12.74	13.19
ADAMTS5	0.02	0.03	0.01	0.04	0.1	0.04	0.02	0.02	0.03
ADAMTS6	6.86	7.21	5.91	9.64	8.97	8.42	5.82	6.57	5.73
ADAMTS7	20.92	24.01	16.8	24.89	28.93	21.97	14.6	20.58	15.54
ADAMTS7P1	0	0	0	0	0	0	0	0	0
ADAMTS7P1_copy2	0	0	0	0	0	0	0	0	0
ADAMTS8	0	0	0	0	0	0.01	0	0	0
ADAMTS9	2.46	2.21	3.34	14.69	17.49	8.43	6.89	7.59	7.59
ADAMTS9-AS1	0	0	0.02	0	0	0.01	0.01	0.01	0
ADAMTS9-AS2	0.09	0.07	0.12	0.07	0.09	0.13	0.1	0.07	0.12
ADAMTSL1	4.61	5.52	2.2	5.19	6.11	3.2	6.49	10.36	4.66
ADAMTSL2	0.01	0.02	0.02	0.07	0.04	0.06	0	0	0
ADAMTSL2_copy2	0	0	0	0	0	0	0	0	0
ADAMTSL3	0.01	0.01	0.01	0.03	0.02	0.01	0.01	0	0
ADAMTSL4	3.03	2.51	1.95	3.38	2.6	2.48	2.28	1.82	1.6
ADAMTSL4-AS1	0.32	0.26	0.26	0.23	0.11	0.25	0.09	0.14	0.32
ADAMTSL5	0.04	0.03	0.05	0.06	0.08	0.06	0.05	0.01	0.03
ADAP1	0.19	0.14	0.36	0.24	0.14	0.44	0.22	0.31	0.39
ADAP2	0.02	0.01	0.09	0.01	0.02	0.06	0.02	0.02	0.1
ADAR	35.25	33.25	39.62	35.87	32.96	40.2	37.79	34.96	42.67
ADARB1	4.84	5.55	4.51	7.59	8.06	7.78	3.91	5.28	4.36
ADARB2	0.01	0	0	0.01	0	0	0.01	0	0
ADARB2-AS1	0	0	0	0	0	0	0	0	0
ADAT1	4.76	5.1	5.68	5.31	5.59	5.12	6.25	6.04	6.77
ADAT2	0.89	0.95	1.18	0.81	0.98	1.02	1.15	1.17	1.43
ADAT3	1.82	1.57	2.12	2.09	1.81	2.49	2.41	1.37	2.25
ADC	0.01	0.02	0.04	0.02	0.01	0.04	0.01	0.01	0.04
ADCK1	0.48	0.52	0.67	0.65	1.03	0.8	0.56	0.79	0.74
ADCK2	4.87	5.62	5.19	5.49	7.15	5.38	5.38	6.85	5.04
ADCK3	0.72	0.65	0.82	0.78	0.61	0.85	0.67	0.52	0.94
ADCK4	2.16	1.93	2.19	2.28	2	2.48	1.77	1.99	1.97
ADCK5	3.71	3	4.94	3.37	3.18	4.85	3.22	3.46	3.71
ADCY1	0.08	0.05	0.07	0.03	0.03	0.04	0.1	0.08	0.09
ADCY10	0.01	0.01	0.03	0.02	0.01	0.02	0	0.01	0.01
ADCY10P1	0.45	0.26	0.2	0.25	0.31	0.21	0.39	0.36	0.38
ADCY2	0	0	0.01	0	0	0	0	0.01	0.01
ADCY3	4.01	2.97	5.83	2.27	1.75	3.07	5.86	4.41	7.22
ADCY4	26.71	26.06	18.61	64.12	53.84	41.11	12.36	15.28	11.92
ADCY5	0.03	0.03	0.01	0.03	0.04	0.03	0.02	0.02	0.02
ADCY6	9.22	9.89	10.7	9.61	10.42	10.84	6.67	7.91	7.87
ADCY7	7.49	6.11	6.85	9.77	9.65	8.59	4.91	3.54	3.75
ADCY8	0	0	0.01	0	0	0.01	0	0	0
ADCY9	2.82	2.91	3.09	3.27	3.17	3.67	2.32	4.11	2.57
ADCYAP1	0.01	0.01	0	0	0	0	0	0	0
ADCYAP1R1	0	0	0	0.01	0	0.02	0.01	0	0.03
ADD1	24.42	26.79	24.55	29.81	32.63	29.49	24.6	27.63	24.98
ADD2	0.01	0.05	0.07	0	0.11	0.11	0.04	0.07	0.19
ADD3	7.73	9.25	15.29	9.13	11.62	18.99	9.21	11.07	18.48
ADD3-AS1	0	0	0	0	0	0	0	0	0
ADGB	0	0	0	0	0	0	0	0	0
ADGRA1	0	0	0	0	0	0	0	0	0
ADGRA1-AS1	0	0	0	0	0	0	0	0	0
ADGRA2	1.57	2.03	2.44	1.73	2.82	2.81	2.26	2.89	3.05
ADGRA3	0	0	0	0	0	0	0	0	0
ADGRB1	0.05	0.03	0.08	0.02	0.02	0.02	0.03	0.06	0.12
ADGRB2	0	0	0	0	0	0	0	0	0
ADGRB3	0	0	0	0	0	0	0	0	0
ADGRD1	0	0	0	0	0	0	0	0	0
ADGRE1	0	0	0	0	0	0	0	0	0
ADGRE2	0	0	0	0	0	0	0	0	0
ADGRE3	0	0	0	0	0	0	0	0	0
ADGRE4P	0	0	0	0	0	0	0	0	0
ADGRE5	0.94	1.67	3.78	1.66	2.02	3.78	0.74	0.83	3.54
ADGRF1	0	0	0	0	0	0	0	0	0
ADGRF2	0	0	0.01	0	0.01	0	0	0	0.01
ADGRF3	0.01	0.01	0.01	0	0	0.01	0	0	0.01
ADGRF4	0	0	0	0	0	0	0	0	0
ADGRF5	0.01	0	0	0	0	0.01	0.01	0	0
ADGRG1	0.18	0.15	0.06	0.12	0.06	0.04	0.19	0.2	0.14
ADGRG2	0	0	0	0	0	0	0	0	0
ADGRG3	0	0	0	0	0	0	0	0	0
ADGRG4	0	0	0	0	0	0	0	0	0
ADGRG5	0	0	0	0	0	0	0	0	0
ADGRG6	13.97	11.46	14.86	13.17	9.03	13.99	10.49	6.7	9.82
ADGRG7	0	0	0	0	0	0	0	0	0
ADGRL1	4.98	4.97	3.73	4.35	4.49	3.37	4.06	4.8	3.39
ADGRL2	0.07	0.07	0.04	0.14	0.13	0.1	0.08	0.08	0.04
ADGRL3	0	0	0	0	0	0	0	0	0
ADGRL3-AS1	0	0	0.18	0	0	0.09	0	0	0.12
ADGRL4	120.38	117.12	112.06	142.62	127.54	113.08	109.18	114.32	103.42
ADGRV1	0	0	0	0	0	0	0	0	0
ADH1A	0	0	0	0	0	0	0	0	0
ADH1B	0	0	0	0	0	0	0	0	0.01
ADH1C	0	0	0	0	0	0	0	0	0
ADH4	0	0	0.01	0.02	0	0	0.02	0	0.02
ADH5	15.89	16.25	17.81	12.65	13.25	14.63	19.01	17.72	17.83
ADH6	0.01	0.02	0	0.01	0	0.01	0	0.01	0.03
ADH7	0	0	0	0	0	0.01	0	0	0
ADHFE1	0.46	0.38	0.52	0.87	0.69	0.83	0.17	0.37	0.29
ADI1	10.96	10.23	11.48	12.5	9.98	11.83	11.18	9.36	11.28
ADIG	0	0	0	0	0	0	0	0	0
ADIPOQ	0	0	0	0	0	0	0	0	0
ADIPOQ-AS1	0.03	0.01	0.01	0	0	0	0.01	0.01	0.02
ADIPOR1	37.07	35.18	31.85	41.5	34.69	32.53	34.31	32.77	29.72
ADIPOR2	14.11	14.29	14.58	16.28	16.95	17.52	15.07	13.27	15.44
ADIRF	4.04	3.28	0.64	6.45	4.43	1.05	4.95	6.68	1.47
ADK	20.69	19.42	24.29	12.88	9.87	16.95	19.59	18.53	20.16
ADM	8.16	5.4	8.93	6.3	3.93	8.81	5.9	6.13	7.56
ADM2	0.41	0.08	0.25	0.45	0.04	1.01	0.3	1.91	0.08
ADM5	0.25	0.31	0.52	0.38	0.43	0.36	0.63	0.45	0.57
ADNP	14.77	15.19	16.42	14.06	14.38	15.99	16.13	16.74	18.22
ADNP-AS1	1.18	1.3	1.48	0.98	0.93	1.41	1.14	1.27	1.51
ADNP2	4.72	4.37	4.77	4.27	4.45	4.68	5.85	5.39	5.98
ADO	6.14	5.54	7.51	6.46	5.34	7.25	6.89	7.03	7.43
ADORA1	0	0	0	0	0	0	0.01	0.01	0
ADORA2A	0.02	0.03	0.04	0.02	0.02	0.01	0.01	0.01	0.01
ADORA2A-AS1	0.13	0.1	0.1	0.06	0.06	0.12	0.06	0.04	0.06
ADORA2B	2.81	3.79	2.11	3.54	5.1	2.75	2.89	4.55	2.85
ADORA3	0.07	0.11	0.12	0.02	0.03	0.04	0.06	0.07	0.06
ADPGK	8.96	8.63	8.66	10.02	9.07	8.87	9.36	8.4	8.62
ADPGK-AS1	0	0	0	0	0	0	0	0	0.01
ADPRH	0.25	0.62	0.41	0.35	0.78	0.78	0.22	0.58	0.36
ADPRHL1	0.16	0.13	0.16	0.14	0.13	0.07	0.16	0.15	0.19
ADPRHL2	10.23	9.57	11.82	11.86	11.39	11.8	11.67	9.56	12.28
ADPRM	2.58	2.89	2.52	2.7	2.3	3.06	2.47	2.81	2.62
ADRA1A	0.01	0	0	0.01	0	0	0	0	0
ADRA1B	0.21	0.37	0.05	0.14	0.17	0.04	0.2	0.2	0.02
ADRA1D	0.01	0	0.01	0.01	0	0.02	0.02	0.01	0.01
ADRA2A	0.05	0.15	0.18	0.01	0.01	0.09	0.05	0.06	0.14
ADRA2B	0	0.01	0	0	0	0	0.01	0	0.01
ADRA2C	0	0	0.04	0.05	0.04	0	0.01	0.11	0.01
ADRB1	0.03	0.08	0.04	0.08	0.1	0.04	0.06	0.13	0
ADRB2	1.54	1.4	0.37	6.26	5.39	2.72	1.26	2.3	0.49
ADRB3	0.01	0	0.01	0	0	0	0	0	0
ADRBK1	16.44	17.07	16.94	16.2	16.52	16.96	16.99	18.38	19.23
ADRBK2	0.35	0.37	0.41	0.36	0.46	0.54	0.23	0.24	0.33
ADRM1	42.95	45.19	40.21	36.02	37.92	36.11	46.62	41.79	45.44
ADSL	23.77	26.96	26.59	20.99	21.4	20.9	35.21	31.32	37.02
ADSS	32.39	45.88	40.38	25.32	31.48	30.9	57.6	63.4	45.31
ADSSL1	0.3	0.57	0.63	0.8	0.61	0.8	0.3	0.6	0.45
ADTRP	6.89	7.56	3.9	5.94	6.6	3.55	17.06	23.69	11.32
ADV21S1A1N	0	0	0	0	0	0	0	0	0
AEBP1	13.98	34.63	20.3	12.62	32.47	18.55	11.58	33.75	18.92
AEBP2	4.39	4.64	4.77	3.97	4.11	4.11	5.12	4.64	5.06
AEN	8.18	9.14	7.53	7.79	8.18	6.84	11.89	12.2	10.35
AES	62.23	62.31	58.77	70.29	73.8	75.16	61.13	68.91	63.34
AF007147_gene	0	0.01	0.01	0.01	0.03	0	0.02	0	0
AF020763_gene	0	0	0.01	0	0	0.02	0	0	0
AF035281_gene	0.79	0.97	0.72	0.69	0.93	0.79	0.51	0.77	0.64
AF047486_gene	0	0	0	0.02	0	0	0	0	0
AF055024_gene	0	0	0	0	0	0	0	0	0
AF063596_gene	0.04	0.2	0.51	0.15	0.16	0.13	0.26	0.17	0.23
AF070569_gene	0	0	0	0	0	0	0	0	0
AF070581_gene	0.11	0.38	0.15	0.05	0.23	0.11	0.2	0.32	0.15
AF072097_gene	2.25	2.37	2.71	1.52	2.44	2.26	2.04	2.19	1.92
AF075036_gene	0	0	0	0	0	0	0	0	0
AF075112_gene	0	0.07	0.14	0	0	0.28	0	0	0
AF079515_gene	168.62	118.14	146.82	153.1	107.71	137.22	248.5	187.29	222.48
AF082195_gene	0	0	0	0	0	0	0	0	0
AF085962_gene	0	0	0	0	0	0	0	0	0
AF085995_gene	0.65	0.75	1.49	0.61	0.69	0.66	1.02	0.55	0.51
AF086102_gene	0.06	0.04	0.16	0.06	0.03	0.13	0.17	0.1	0.09
AF086125_gene	0	0	0	0	0	0	0	0	0
AF086126_gene	0.52	0.46	0.58	0.47	0.4	0.4	0.43	0.67	0.59
AF086132_gene	4.23	4.21	4.39	4.48	3.98	4.97	5.81	5.02	5.8
AF086154_gene	0	0	0	0	0	0	0	0	0.03
AF086165_gene	0	0	0	0	0	0	0	0	0
AF086184_gene	0.13	0	0	0.03	0.03	0	0	0.06	0
AF086203_gene	0	0.23	0.03	0	0	0	0	0.15	0.03
AF086219_gene	0	0.05	0	0.08	0	0.05	0.05	0	0.04
AF086285_gene	0.98	0.67	0.69	0.7	0.84	0.59	0.99	0.82	0.87
AF086288_gene	0.03	0	0.09	0.08	0.08	0.06	0.03	0.03	0.03
AF086294_gene	0	0	0	0.03	0.03	0	0	0	0
AF086346_gene	0	0	0	0	0	0	0	0	0
AF086351_gene	2.52	1.86	1.07	2.13	2.28	1.96	1.87	2.06	1.25
AF086476_gene	0.61	0.94	0.43	0.39	1.13	0.62	0.64	0.26	0.32
AF088041_gene	19.03	17.43	17.86	25.58	21.17	22.75	16.51	14.76	14.47
AF090102_gene	0	0	0	0	0	0	0	0	0
AF090939_gene	0.01	0.01	0.1	0.01	0	0.06	0	0.01	0.07
AF116693_gene	2.62	2.05	2.77	2.14	2.09	2.92	2.21	2.31	3.07
AF119915_gene	0.17	0.22	0.19	0.17	0.18	0.27	0.15	0.14	0.19
AF131837_gene	0	0	0	0	0	0.01	0	0	0
AF157115_gene	0.59	0.54	0.54	0.53	0.61	0.69	0.38	0.45	0.47
AF161365_gene	0.1	0.08	0.08	0.17	0.22	0.12	0.08	0.31	0.14
AF161442_gene	1.39	1.55	1.96	4.46	2.67	5.37	2.39	1.12	5.54
AF188711_gene	0.01	0	0.01	0	0	0	0	0	0.01
AF198444_gene	4.96	1.16	2.11	2.51	0.63	1.46	3.11	1.15	1.77
AF216583_gene	0.07	0	0.29	0.13	0.05	0.15	0.03	0.15	0.09
AF258550_gene	1.59	1.27	1.08	1.5	1.44	1.68	1.02	1.38	0.64
AF258560_gene	0.2	0.3	0.44	0.13	0.12	0.33	0.11	0.27	0.32
AF268386_gene	4.33	7.09	6.85	4.63	7.47	6.36	9.7	14.04	12.19
AF271350_gene	0	0	0	0	0	0	0	0	0
AF279775_gene	0	0	0.03	0	0	0.03	0	0	0
AF279780_gene	0	0	0	0	0	0	0	0	0
AF279782_gene	0	0.09	0.01	0	0.08	0	0	0.02	0
AF289551_gene	0.1	0.09	0.15	0.1	0.3	0.18	0.1	0.14	0.27
AF339801_gene	0.04	0	0.18	0	0	0.09	0	0.09	0
AF339801_gene_copy2	0	0	0.28	0	0	0	0	0	0
AF339817_gene	0.31	0.34	0.61	0.22	0.24	0.28	0.38	0.26	0.48
AF380582_gene	0	0	0	0	0	0	0	0	0
AF380582_gene_copy2	0	0	0	0	0	0	0	0	0
AF387615_gene	0	0	0	0	0	0	0	0	0
AF387742_gene	0	0	0	0	0	0	0	0	0
AF397448_gene	0	0	0	0	0	0	0	0	0
AF401214_gene	0	0	0	0	0	0	0	0	0
AF420437_gene	0.13	0.05	0.05	0.09	0.09	0.1	0.21	0	0
AF420437_gene_copy2	0	0	0	0	0	0	0	0	0
AF508907_gene	0	0	0	0	0	0	0	0	0
AF520419_gene	0	0	0	0	0	0	0	0	0
AF520792_gene	0	0	0	0	0	0	0	0	0
AF520792_gene_copy2	1.89	1.66	2.69	2.13	2.35	2.48	1.73	1.56	2.14
AF520793_gene	0.99	0.93	1.27	0.81	0.84	1.41	1	0.81	1.08
AF532840_gene	0	0	0	0	0	0	0	0	0
AF548120_gene	0	0	0	0	0	0	0	0	0
AFAP1	25.59	24.73	21.11	22	21.81	19.01	34.91	28.5	27.09
AFAP1-AS1	0.1	0.06	0.1	0.07	0.07	0.08	0.14	0.1	0.1
AFAP1L1	3.92	3.11	5.47	7.38	9.21	8.98	4.2	5.48	7.04
AFAP1L2	0.02	0.03	0.07	0.07	0.01	0.23	0.02	0	0.04
AFF1	12.9	13.82	14.65	11.93	11.44	12.9	10.64	11.85	12.46
AFF2	1.18	1.44	1.24	0.42	0.36	0.61	0.71	0.92	0.8
AFF3	0.05	0.04	0.18	0.06	0.03	0.18	0.1	0.13	0.44
AFF4	22.88	21.99	24.89	21.45	20.22	22.54	20.97	20.54	23.09
AFG3L1P	1.58	1.38	1.95	1.5	1.45	1.72	1.74	1.56	2.23
AFG3L2	10.44	11.05	12.35	10.05	10.04	10.63	13.35	11.66	14.66
AFM	0	0	0	0	0	0	0	0	0.01
AFMID	3.31	3.84	3.74	3.03	3.39	3.38	3.18	3.31	4.21
AFP	0.01	0	0	0	0	0	0	0	0
AFTPH	6.21	6.87	6.3	8.3	8.83	8.2	6.18	7.03	6.31
AGA	5.66	5.2	5.94	4.73	4.81	5.28	6.04	5.2	5.3
AGAP1	2.1	1.81	2.28	2.28	2.13	2.18	2.27	2.53	2.49
AGAP11	0.14	0.06	0.05	0.21	0.23	0.07	0.07	0.14	0.05
AGAP2	0.02	0.04	0.03	0.03	0.04	0.02	0.01	0.07	0.03
AGAP2-AS1	1.55	2.51	1.5	1.7	3.31	2.1	2.19	3.03	2.3
AGAP3	7.44	7.58	8.26	6.93	7.56	7.36	6.78	8.93	8.86
AGAP4	0.03	0.16	0.14	0.03	0.1	0.08	0.03	0.18	0.23
AGAP5	0.32	0.21	0.32	0.29	0.36	0.49	0.29	0.27	0.34
AGAP6	1.55	1.44	1.79	1.4	1.79	2.12	1.06	1.6	1.75
AGAP7	0	0	0.01	0	0	0	0	0	0
AGAP7P	0	0	0	0	0	0	0	0	0
AGAP8	0.21	0.19	0.17	0.32	0.19	0.13	0.15	0.14	0.17
AGAP8_copy2	0.15	0.18	0.07	0.11	0.23	0.17	0.12	0.21	0.16
AGAP9	0	0	0	0	0	0	0	0	0
AGAP9_copy2	0	0	0	0	0	0	0	0	0
AGAP9_copy3	0	0	0	0	0	0	0	0	0
AGAP9_copy4	0.56	0.5	0.65	0.63	0.54	0.47	0.32	0.56	0.58
AGBL1	0	0	0	0	0	0	0	0	0
AGBL1-AS1	0	0	0	0	0	0	0	0	0
AGBL2	0	0.01	0	0	0	0.01	0.01	0	0
AGBL3	0.14	0.15	0.2	0.11	0.15	0.16	0.16	0.16	0.2
AGBL4	0	0	0	0	0	0	0	0	0
AGBL4-IT1	0	0	0	0	0	0	0	0	0
AGBL5	7.07	7.62	6.91	6.03	7.05	6.78	7.74	8.2	7.96
AGBL5-AS1	0	0.06	0.05	0.05	0	0	0.05	0.1	0.05
AGER	1.15	1.07	1.48	1.11	1.2	1.43	0.89	1.1	1.37
AGER_copy2	0	0	0	0	0	0	0	0	0
AGER_copy3	0	0	0	0	0	0	0	0	0
AGER_copy4	0	0	0	0	0	0	0	0	0
AGER_copy5	0	0	0	0	0	0	0	0	0
AGER_copy6	0	0	0	0	0	0	0	0	0
AGER_copy7	0	0	0	0	0	0	0	0	0
AGFG1	10.23	9.51	9.84	9.44	8.68	9.29	11.14	9.81	9.84
AGFG2	2.98	2.71	3.29	2.63	2.58	3.53	3.46	3.09	3.79
AGGF1	5.64	6.17	6.28	6.43	6.77	7.03	6.42	6.77	6.96
AGK	6.87	6.81	8.65	5.78	6.43	7.18	7.73	6.82	8.43
AGL	4.27	4.3	4.78	3.59	3.44	3.96	3.24	3.46	3.7
AGMAT	0.17	0.14	0.17	0.06	0.08	0.08	0.15	0.09	0.22
AGMO	0.01	0.05	0.03	0	0.01	0.03	0.04	0.01	0.13
AGO1	6.86	7.03	7.38	5.65	5.79	5.94	8.59	7.47	8.99
AGO2	10.88	10.56	16.68	10.15	11.77	15.14	11.25	13.41	21.99
AGO3	2.62	2.51	2.93	2.39	2.19	2.95	2.42	2.29	2.74
AGO4	5.15	5.11	5.59	4.08	3.82	4.32	3.47	4.33	4.54
AGPAT1	11.77	11.71	10.01	12.98	15.08	11.53	11.65	9.39	8.45
AGPAT1_copy2	0	0	0	0	0	0	0	0	0
AGPAT1_copy3	0	0	0	0	0	0	0	0	0
AGPAT1_copy4	0	0	0	0	0	0	0	0	0
AGPAT1_copy5	0	0	0	0	0	0	0	0	0
AGPAT1_copy6	0	0	0	0	0	0	0	0	0
AGPAT1_copy7	0	0	0	0	0	0	0	0	0
AGPAT2	24.32	23.72	23.83	22.98	27.39	21.85	21.97	19.82	23.65
AGPAT3	12.88	12.53	13.3	14.23	13.51	14.01	14.17	14.92	14.54
AGPAT4	1.76	1.55	1.87	1.82	1.99	2.21	1.41	1.8	1.84
AGPAT4-IT1	0.68	0.53	0.76	0.56	0.6	0.89	0.4	0.45	0.7
AGPAT5	5.47	5.69	10.87	4.21	5.19	7.45	9.71	7.86	15.18
AGPAT6	14.83	13.1	20.2	19.31	17.65	24.16	13.7	13.62	20.19
AGPAT9	3.52	0.58	2.21	7.95	2.22	5.28	2.46	1.29	2.68
AGPHD1	0	0	0.01	0	0	0	0	0	0.01
AGPS	17.77	13.22	16.16	11.97	10.25	11.51	20.67	12.39	15.98
AGR2	0	0	0	0	0	0	0	0	0
AGR3	0	0	0	0	0	0	0	0	0
AGRN	30.93	28.7	25.06	28.83	27.41	24.15	33.65	35.64	27.68
AGRP	0.05	0.03	0.11	0.05	0.15	0.03	0.06	0.16	0.13
AGT	0	0	0	0	0	0	0	0	0.01
AGTPBP1	5.07	5.25	5.63	6.32	5.71	6.35	6.24	5.86	6.33
AGTR1	0.01	0	0.03	0.01	0	0.01	0	0	0.01
AGTR2	0	0	0	0	0	0	0	0	0
AGTRAP	10.63	9.74	11.59	10.44	10.82	12.63	10.17	10.58	11.49
AGXT	0	0	0	0	0	0	0	0	0
AGXT2	0	0	0	0	0	0	0	0	0
AGXT2L2	0.43	0.46	0.63	0.42	0.5	0.58	0.27	0.37	0.42
AHCTF1	4.58	3.71	5.01	4.27	3.53	4.16	6.19	4.47	6.11
AHCTF1P1	0.03	0.04	0.04	0.01	0.02	0.05	0.03	0.02	0.04
AHCY	20.44	20.53	22.37	14.85	15.9	16.03	29.81	23.62	29.45
AHCYL1	21.45	20.09	22.99	18.21	16.81	19.64	21.71	18.57	23.93
AHCYL2	4.4	5.88	3.81	5.92	6.87	4.83	4.17	5.11	3.68
AHDC1	5.27	4.78	4.57	6.47	7.34	5.95	4.24	4.97	4.32
AHI1	2.4	1.39	1.91	2.09	1.42	1.76	2.73	2.16	2.3
AHNAK	102.18	103.89	95.37	156.85	159.94	131.72	110.14	138.92	99.07
AHNAK2	28.59	32.3	23.17	30.87	39.87	25.6	28.62	37.67	23.06
AHR	28.99	23.4	31.1	37.24	32.91	47.97	12.6	12.26	15.61
AHRR	12.45	10.55	8.87	14.92	13.91	13.44	8.07	10.08	6.36
AHSA1	43.35	41.88	54.57	41.73	40.05	49.89	54.02	47.02	59.16
AHSA2	5.57	6.71	6.34	5.26	5.64	6.34	4.69	6.53	5.44
AHSG	0.01	0	0.01	0	0	0	0	0	0
AHSP	0	0	0	0	0.04	0	0	0	0
AICDA	0	0	0	0.01	0	0.02	0	0	0
AIDA	22.7	22.93	23.15	28.69	27.19	25.64	25.92	23.25	24.92
AIF1	0	0	0	0.01	0.01	0.01	0	0.01	0.04
AIF1L	0.63	2.57	1.36	3.83	7.99	3.4	0.76	2.03	1.87
AIF1_copy2	0	0	0	0	0	0	0	0	0
AIF1_copy3	0	0	0	0	0	0	0	0	0
AIF1_copy4	0	0	0	0	0	0	0	0	0
AIF1_copy5	0	0	0	0	0	0	0	0	0
AIF1_copy6	0	0	0	0	0	0	0	0	0
AIFM1	6.74	6.43	7.49	6.43	6.82	7.16	8.65	6.16	8.79
AIFM2	2.67	1.38	1.83	3.02	1.84	3.11	1.83	1.09	1.52
AIFM3	0	0.03	0	0.01	0	0.01	0.01	0.02	0.02
AIG1	1.21	1.06	1.27	1.04	1.01	1.13	1.12	1.25	1.37
AIM1	0.65	0.31	0.4	0.72	0.33	0.63	1.11	0.48	0.77
AIM1L	0	0	0	0	0	0	0	0	0
AIM2	0.02	0	0.04	0.04	0	0.04	0.01	0.01	0.04
AIMP1	9.29	9.86	10.3	9.43	8.84	9.47	11.26	9.41	11.69
AIMP2	6.98	7.39	7.69	8.22	7.23	8.42	11.57	9.15	11.23
AIP	15.19	16.43	15.58	14.65	17.45	14.98	16.39	18.93	16.74
AIPL1	0	0	0	0	0	0	0	0	0
AIRE	0.02	0	0.02	0.02	0.02	0.02	0	0	0.02
AIRN	0	0	0	0	0	0.02	0.01	0	0.01
AJ004954_gene	0	0	0	0	0	0	0	0	0
AJ011378_gene	0	0	0	0	0	0	0	0	0
AJ011981_gene	0	0.41	0.1	0	0.1	0.17	0.04	0.34	0.06
AJ276246_gene	0	0	0	0	0.05	0.06	0	0	0
AJ297365_gene	0.14	0	0.05	0.05	0.1	0	0	0.05	0
AJ420422_gene	0	0	0	0	0	0	0	0	0
AJ420489_gene	0	0	0	0	0	0	0	0	0
AJ420595_gene	0.59	1.17	0.76	0.75	0.59	0.72	0.35	0.72	0.71
AJ515158_gene	0	0	0	0	0	0	0	0	0
AJ606316_gene	0.01	0.01	0	0.01	0.02	0	0	0.02	0
AJ606328_gene	0	0	0	0	0	0	0	0	0
AJ606330_gene	0	0	0	0	0	0	0	0	0
AJ606331_gene	0.01	0.06	0.01	0.04	0.05	0.01	0	0	0.01
AJAP1	0	0	0.01	0	0	0.01	0	0	0.02
AJUBA	12.51	8.88	8.26	11.23	7.39	8.03	11.57	9.88	6.01
AK000154_gene	2.73	2.63	2.85	3.04	2.89	2.89	2.93	2.99	2.98
AK000470_gene	0.58	0.84	1.89	0.46	0.67	0.69	0.66	0.88	1.69
AK000470_gene_copy2	0.41	0.01	0.05	0.11	0.02	0	0.49	0	0.03
AK000798_gene	0.11	0.05	0.06	0.12	0.05	0.1	0.07	0.07	0.09
AK000807_gene	0.58	0.71	0.46	0.42	0.44	0.34	0.6	0.56	0.22
AK000840_gene	0	0	0	0	0	0	0	0	0
AK000953_gene	0.7	0.45	0.39	0.64	0.47	0.25	1.05	0.99	0.68
AK001057_gene	0.53	0.59	0.66	0.69	0.49	0.47	0.32	0.61	0.69
AK001351_gene	0	0	0	0	0	0	0	0	0
AK001394_gene	0.01	0.02	0.02	0.01	0.02	0.07	0.02	0.01	0.02
AK001558_gene	0	0	0	0	0	0	0	0	0
AK001582_gene	0	0	0.01	0	0.01	0	0	0.01	0.01
AK001928_gene	0.04	0.08	0.11	0	0.07	0.12	0	0.07	0
AK001975_gene	0.23	0.15	0.22	0.23	0.1	0.28	0.16	0.22	0.19
AK002090_gene	0.01	0.08	0.07	0.09	0.03	0.08	0.02	0.06	0.06
AK021537_gene	0.03	0.02	0.01	0.08	0.16	0.02	0.03	0.06	0.05
AK021551_gene	0.17	0.37	0.35	0.27	0.36	0.35	0.2	0.15	0.43
AK021563_gene	0.04	0.08	0.1	0.13	0.05	0.1	0.35	0.25	0.14
AK021570_gene	0.25	0.23	0.33	0.22	0.28	0.31	0.21	0.16	0.23
AK021664_gene	0.18	0.16	0.32	0.09	0.34	0.3	0.2	0.26	0.33
AK021739_gene	0.02	0.07	0.05	0.04	0.19	0.03	0.14	0.08	0.08
AK021804_gene	4.24	3.44	4.22	2.18	1.54	2.91	2.79	3.15	3.41
AK021876_gene	0.51	0.43	0.39	0.37	0.35	0.33	0.29	0.25	0.41
AK021888_gene	4.18	4.31	4.33	4.35	4.23	4.67	4.47	4.73	3.77
AK021933_gene	0	0	0	0	0	0	0	0	0
AK021977_gene	0.01	0.02	0.04	0.02	0.01	0.05	0.01	0	0.02
AK022030_gene	6.25	5.83	7.25	7.1	7.14	8.03	5.73	5.48	6.54
AK022382_gene	0	0	0	0	0	0	0	0	0
AK022787_gene	0	0	0	0	0	0	0	0	0
AK022793_gene	0	0	0	0	0	0	0	0	0
AK022898_gene	0	0	0	0	0	0	0	0	0
AK022914_gene	0	0	0	0	0	0	0	0	0
AK022914_gene_copy2	0	0	0	0	0	0	0	0	0
AK022915_gene	9.23	10.21	11.22	7.27	8.04	10.17	8.83	8.37	9.18
AK022993_gene	0.1	0.08	0.31	0.05	0.06	0.18	0.17	0.11	0.34
AK022997_gene	1.49	1.18	2.18	0.5	0.39	1.12	0.75	0.53	1.35
AK023033_gene	0	0	0	0	0	0	0	0	0
AK023040_gene	0	0	0	0	0	0	0	0	0
AK023159_gene	0	0	0	0	0	0	0	0	0
AK023178_gene	0.41	0.54	0.53	0.34	0.47	0.43	0.89	0.82	0.73
AK023304_gene	0.04	0.05	0.05	0.06	0.06	0.03	0.03	0.06	0.1
AK023457_gene	0	0	0	0	0	0	0	0	0
AK023507_gene	0.3	0.27	0.81	0.8	1.16	0.93	0.31	0.54	0.82
AK023515_gene	0	0	0	0	0	0	0	0	0
AK023548_gene	0	0	0	0	0	0	0	0	0
AK023566_gene	0.36	0.35	0.61	0.31	0.48	0.63	0.26	0.38	0.38
AK023614_gene	0	0.01	0	0	0	0.01	0	0	0.01
AK023627_gene	0.25	0.42	0.46	0.15	0.29	0.25	0.37	0.34	0.53
AK023809_gene	0.03	0	0	0	0	0	0.02	0.01	0
AK024092_gene	0.4	0.4	0.47	0.33	0.41	0.47	0.4	0.39	0.51
AK024119_gene	0	0	0.03	0.01	0	0	0	0	0.01
AK024134_gene	0.01	0.01	0	0.02	0.03	0	0.03	0.02	0.01
AK024141_gene	0.16	0.14	0.16	0.15	0.13	0.21	0.19	0.24	0.2
AK024242_gene	0	0	0	0	0.01	0.01	0	0	0
AK024243_gene	0	0	0	0.01	0.01	0	0.01	0	0
AK024248_gene	0	0	0	0	0	0	0	0	0
AK024535_gene	0	0	0	0	0	0	0	0	0
AK024736_gene	0	0	0	0	0	0	0	0	0
AK024936_gene	0	0.02	0.02	0	0	0	0.01	0	0.01
AK024998_gene	0.34	0.24	0.25	0.46	0.23	0.37	0.15	0.22	0.26
AK025061_gene	0.03	0.01	0.01	0	0.03	0.01	0.01	0.01	0.02
AK025117_gene	2.07	2.4	2.48	1.77	2.21	1.81	2.04	2.47	2.58
AK025127_gene	0.02	0	0	0	0.01	0.03	0	0.01	0.01
AK025140_gene	0	0	0	0	0	0	0	0	0
AK025288_gene	0.09	0.02	0.31	0.05	0.03	0.16	0.04	0.04	0.11
AK025321_gene	0.01	0.01	0	0.01	0.02	0	0.03	0	0
AK025511_gene	0.03	0.02	0.03	0.06	0.03	0.05	0.04	0.05	0.03
AK025664_gene	0.18	0.21	0.2	0.23	0.34	0.34	0.27	0.15	0.23
AK025726_gene	2.31	1.82	2.23	2.12	1.92	2.04	1.95	1.86	2.02
AK025793_gene	0.03	0.03	0.08	0.04	0.04	0.05	0.04	0.07	0.07
AK025975_gene	0.5	0.26	0.34	0.34	0.5	0.28	0.65	0.76	0.54
AK026244_gene	0.79	0.79	0.91	0.92	0.71	0.71	0.98	0.59	1.04
AK026379_gene	0.71	1.18	2.05	0.04	0.07	0.57	0.5	0.37	1.49
AK026392_gene	0	0	0	0	0	0	0	0	0
AK026502_gene	0.45	0.29	0.43	0.3	0.26	0.36	0.46	0.18	0.32
AK026512_gene	0.24	0.34	0.27	0.19	0.33	0.28	0.18	0.19	0.41
AK026714_gene	0.56	0.64	0.52	0.37	0.33	0.69	0.33	0.32	0.66
AK026736_gene	0	0	0	0	0	0	0	0	0
AK026758_gene	0.45	0.25	0.39	0.35	0.34	0.31	0.21	0.29	0.33
AK026777_gene	0.04	0.1	0.07	0.03	0.04	0.07	0.07	0.04	0.1
AK026905_gene	0.81	0.65	0.63	0.4	0.43	0.41	0.73	0.74	0.7
AK027091_gene	6.52	2.37	3.86	6.3	2.85	3.69	6.51	2.11	3.77
AK027145_gene	0	0	0	0	0	0.01	0	0	0.01
AK027190_gene	0	0.01	0	0	0	0.01	0	0	0
AK027252_gene	0	0	0	0	0	0	0	0	0
AK027332_gene	0	0	0.01	0	0	0	0	0	0
AK027541_gene	0	0	0	0	0	0	0	0	0
AK027840_gene	0	0	0	0	0	0	0	0	0
AK054623_gene	0	0	0	0	0	0	0	0	0
AK054635_gene	0	0	0	0	0	0	0	0	0
AK054708_gene	0	0	0	0	0	0	0	0	0
AK054710_gene	0	0	0	0	0	0	0	0	0
AK054726_gene	0	0	0	0	0	0	0	0	0
AK054753_gene	0	0	0	0	0	0	0	0	0
AK054837_gene	0.12	0.2	0.17	0.02	0.07	0.14	0.1	0.11	0.17
AK054845_gene	0	0	0	0	0	0	0	0	0
AK054905_gene	0	0	0	0	0	0	0	0	0
AK054921_gene	0.02	0.06	0.07	0	0	0.07	0.03	0.01	0.05
AK054970_gene	0	0	0	0	0	0	0	0	0
AK054972_gene	0	0	0.03	0.03	0	0.03	0.01	0	0.02
AK054988_gene	0	0.01	0	0	0.01	0	0	0	0
AK054990_gene	0	0	0	0	0	0	0	0	0
AK055017_gene	0.84	0.84	0.72	0.73	0.76	0.66	0.59	0.65	0.54
AK055055_gene	0	0	0.05	0.02	0.02	0	0.01	0.02	0.01
AK055145_gene	0	0	0	0	0	0	0	0	0
AK055197_gene	2.64	1.4	1.44	1.22	0.92	1	1.38	0.98	1.02
AK055254_gene	0	0	0	0	0	0	0	0	0
AK055257_gene	0.11	0.12	0.11	0.05	0.19	0.15	0.08	0.06	0.17
AK055260_gene	0	0	0	0	0	0	0	0	0
AK055267_gene	0	0	0	0	0	0	0	0	0
AK055272_gene	0	0	0	0	0	0	0	0	0
AK055323_gene	0.69	0.74	0.94	1.33	1.36	1.61	0.64	0.64	0.66
AK055351_gene	0	0	0	0	0	0	0	0	0
AK055364_gene	0.03	0.03	0.14	0.02	0.02	0.02	0.08	0.07	0.15
AK055368_gene	0	0	0	0	0	0	0	0	0
AK055370_gene	0	0	0	0	0	0	0	0	0
AK055384_gene	0.22	0.31	0.3	0.26	0.25	0.44	0.13	0.21	0.25
AK055386_gene	0.01	0	0.01	0	0	0.01	0.01	0	0
AK055408_gene	0.2	0.25	0.15	0.15	0.04	0.15	0.14	0.07	0.19
AK055458_gene	0.07	0.09	0.07	0.09	0.06	0.07	0.04	0.07	0.07
AK055459_gene	0	0	0	0	0	0	0	0	0
AK055533_gene	0	0	0	0	0	0	0	0	0
AK055550_gene	0.06	0.08	0.22	0.07	0.08	0.16	0.04	0.04	0.13
AK055570_gene	0	0	0	0	0	0	0	0	0
AK055601_gene	5.36	5.1	6.45	5.72	4.88	5.82	5.35	5.02	6.21
AK055623_gene	0	0	0	0	0	0	0	0	0
AK055631_gene	0	0	0	0	0	0	0	0	0
AK055656_gene	0	0	0	0	0	0	0	0	0
AK055694_gene	0.13	0.09	0.21	0.15	0.17	0.13	0.15	0.14	0.18
AK055712_gene	0.21	0.23	0.15	0.19	0.25	0.26	0.23	0.21	0.21
AK055785_gene	1.07	1	0.84	0.97	0.88	1.04	0.65	0.86	1
AK055811_gene	0	0	0	0	0	0	0	0	0
AK055849_gene	0.83	0.52	0.76	0.73	0.71	0.53	0.82	0.6	0.61
AK055853_gene	0.01	0	0.01	0.01	0.02	0.03	0.02	0	0
AK055856_gene	0.01	0	0	0.01	0	0.01	0	0.01	0.02
AK055876_gene	0.03	0.08	0.15	0.07	0.1	0.17	0.1	0.08	0.19
AK055890_gene	0	0	0	0	0	0	0	0	0
AK055910_gene	1.55	1.41	1.97	1.96	1.87	2.3	1.12	1.07	1.28
AK055957_gene	0.03	0	0.06	0	0.06	0.03	0.03	0.06	0
AK055967_gene	0.1	0.11	0.24	0.1	0.05	0.2	0.12	0.11	0.15
AK055974_gene	0	0	0	0	0	0	0	0	0
AK055980_gene	0	0	0	0	0	0	0	0	0
AK055981_gene	1.03	1.19	1.3	0.77	1.38	1.16	0.83	1.19	1.52
AK056073_gene	0.14	0.23	0.13	0.08	0.12	0.12	0.21	0.19	0.33
AK056077_gene	0	0	0.03	0.02	0.01	0.01	0	0.01	0.03
AK056081_gene	0	0	0	0	0	0	0	0	0
AK056098_gene	0	0	0	0	0	0	0	0	0
AK056135_gene	0	0	0	0	0	0	0	0	0
AK056135_gene_copy2	0	0	0	0	0	0	0	0	0
AK056182_gene	0	0	0	0	0	0	0	0	0
AK056196_gene	0	0	0	0	0	0	0	0	0
AK056211_gene	0.01	0	0	0	0	0	0.01	0	0.01
AK056211_gene_copy2	0	0	0	0	0	0	0	0	0
AK056228_gene	0.04	0.05	0.01	0.08	0.07	0.02	0.1	0.24	0.05
AK056246_gene	0.19	0.38	0.3	0.13	0.28	0.27	0.2	0.28	0.41
AK056253_gene	0.33	0.09	0.15	0.29	0.1	0.15	0.32	0.07	0.11
AK056267_gene	0.01	0	0	0	0	0	0	0	0
AK056351_gene	0.01	0.06	0.03	0.02	0	0.02	0.03	0.02	0.05
AK056368_gene	0	0	0	0	0	0	0	0	0
AK056396_gene	0	0.36	0.95	0	0.21	0.52	0	0.5	0.87
AK056432_gene	0	0	0	0	0	0	0.01	0	0.01
AK056485_gene	0	0	0	0	0	0	0	0	0
AK056486_gene	0.19	0.23	0.15	0.06	0.04	0.07	0.23	0.29	0.2
AK056490_gene	0.92	0.1	0.69	3.56	0.82	2.27	0.91	0.06	0.81
AK056505_gene	0	0	0	0	0	0	0	0	0
AK056524_gene	0	0	0	0	0	0	0	0	0
AK056584_gene	0	0	0	0	0	0	0	0	0
AK056618_gene	0.48	0.61	0.65	0.61	0.62	0.88	0.44	0.74	0.64
AK056623_gene	0.93	1.29	1.23	0.89	0.99	1.31	0.74	1.14	1.07
AK056625_gene	0	0	0	0	0	0	0	0	0
AK056657_gene	0.07	0.04	0.11	0.02	0.03	0.06	0.05	0.05	0.05
AK056686_gene	0	0.03	0.03	0.01	0.02	0.02	0	0	0.01
AK056689_gene	0	0	0	0	0	0	0	0.01	0
AK056780_gene	0.12	0.06	0.07	0.18	0.17	0.2	0.06	0.03	0.09
AK056817_gene	0	0	0	0	0	0	0	0	0
AK056897_gene	0.12	0.14	0.5	0.01	0.03	0.12	0.14	0.13	0.39
AK056973_gene	0.1	0.18	0.17	0.05	0.19	0.21	0.41	0.3	0.35
AK056982_gene	0.05	0.02	0.09	0.15	0.05	0.06	0.1	0.06	0
AK057177_gene	0.55	0.26	0.44	0.6	0.38	0.67	0.26	0.18	0.3
AK057187_gene	0	0	0	0	0	0	0	0	0
AK057259_gene	0	0	0	0	0	0	0	0	0
AK057304_gene	0.01	0	0	0	0.01	0	0	0.02	0.01
AK057316_gene	0	0	0	0	0	0	0	0	0
AK057317_gene	0	0	0	0	0	0	0	0	0
AK057321_gene	2.13	2.31	1.68	2.13	2.1	1.57	2.11	2.29	1.54
AK057332_gene	0	0	0	0	0	0	0	0	0
AK057379_gene	0	0	0	0.01	0	0	0	0	0
AK057438_gene	0	0	0	0	0	0.02	0	0	0
AK057471_gene	0.01	0	0	0	0	0	0	0	0
AK057473_gene	0	0	0	0	0	0	0	0	0
AK057513_gene	0.03	0	0.02	0.01	0	0	0	0.01	0.04
AK057519_gene	0.01	0.02	0	0	0	0.01	0	0	0
AK057554_gene	0	0	0	0	0	0	0	0	0
AK057596_gene	0.24	0.15	0.36	0.1	0.11	0.21	0.22	0.25	0.38
AK057604_gene	1.02	0.83	0.99	1.15	1.19	1.18	0.81	0.65	1.18
AK057657_gene	7.81	7.77	8.51	7.44	6.98	7.54	6.99	8.42	8
AK057681_gene	1.14	1.08	1.57	0.76	1.4	1.24	0.78	1.02	0.99
AK057689_gene	0.13	0.1	0.15	0.13	0.11	0.09	0.13	0.12	0.11
AK057719_gene	2.31	2.5	2.21	1.03	0.96	1.19	1.59	1.47	1.72
AK057766_gene	0.13	0.38	0.05	0.07	0.21	0.03	0.08	0.12	0.07
AK057873_gene	0.03	0	0	0.03	0.01	0.01	0	0.01	0
AK057887_gene	0	0	0	0	0	0	0	0	0
AK057897_gene	0	0.02	0.02	0	0.07	0.01	0	0.03	0.01
AK057978_gene	0.13	0.17	0.27	0.28	0.24	0.23	0.18	0.23	0.26
AK058136_gene	0.12	0.22	0.26	0.1	0.19	0.22	0.05	0.09	0.04
AK074396_gene	0	0	0	0	0	0	0	0	0
AK074469_gene	0.06	0.02	0.27	0.04	0.05	0.18	0.2	0	0.24
AK074476_gene	0.9	1.09	1.39	0.9	1.16	1.23	1.19	1.23	1.27
AK074615_gene	0	0	0.01	0	0	0	0.01	0	0.01
AK075019_gene	0.04	0.07	0.08	0.06	0.04	0.14	0.08	0.03	0.07
AK075337_gene	0	0	0	0	0	0	0	0	0
AK090553_gene	0.04	0	0.04	0	0	0	0	0	0
AK090593_gene	0	0	0	0	0	0	0	0	0
AK090604_gene	0	0.04	0.1	0.37	0.16	0.14	0.18	0.24	0.16
AK090674_gene	0.77	0.74	1.22	0.76	0.78	1	0.84	0.88	1.29
AK090681_gene	0	0	0	0	0	0	0	0	0
AK090688_gene	0	0	0	0	0	0	0	0	0
AK090736_gene	0.28	0.29	0.29	0.29	0.24	0.27	0.25	0.34	0.29
AK090788_gene	0	0	0	0	0	0	0	0	0
AK090844_gene	1.28	0.96	1.08	0.86	0.97	1.17	0.8	0.76	1.05
AK090904_gene	0.22	0.5	0.42	0.2	0.64	0.39	0.48	0.73	0.81
AK090973_gene	0.01	0.09	0.07	0.05	0.04	0.02	0.17	0.06	0
AK091028_gene	0.01	0.01	0.05	0.01	0.01	0.01	0.02	0.01	0.05
AK091070_gene	0	0	0	0	0	0	0	0	0
AK091102_gene	0.39	0.12	0.27	0.17	0.1	0.2	0.32	0.21	0.4
AK091265_gene	0	0	0	0	0.01	0	0	0	0
AK091275_gene	0	0	0	0	0	0	0	0	0.01
AK091365_gene	0	0	0	0	0	0	0	0	0
AK091593_gene	0	0	0	0	0	0	0	0	0
AK091624_gene	0.45	0.47	0.45	0.25	0.23	0.22	0.16	0.25	0.38
AK091688_gene	0	0	0	0	0	0	0	0	0
AK091688_gene_copy2	0	0	0	0	0	0	0	0	0
AK091729_gene	0.25	0.45	0.17	0.27	0.27	0.37	0.11	0.31	0.45
AK091866_gene	0.21	0.04	0.14	0.35	0.04	0.42	0.01	0.02	0.09
AK091906_gene	0.05	0	0.01	0.03	0	0.01	0	0.02	0
AK091996_gene	0	0	0	0	0	0	0	0	0
AK092048_gene	0	0	0	0	0	0	0	0	0
AK092080_gene	0.2	0.12	0.49	0.06	0.13	0.15	0.08	0.05	0.22
AK092098_gene	0.6	0.67	1.01	0.49	0.52	0.68	0.63	0.57	0.94
AK092150_gene	0	0	0	0	0	0	0	0	0
AK092251_gene	0	0	0	0	0	0	0	0	0
AK092313_gene	0	0	0	0	0	0	0	0	0
AK092331_gene	1.42	1.37	1.19	1.08	0.99	1.15	1.12	1.1	0.95
AK092380_gene	0.41	0.36	0.47	0.28	0.41	0.39	0.14	0.28	0.34
AK092541_gene	0	0	0	0.01	0	0.02	0	0.01	0.01
AK092589_gene	0	0	0	0	0	0	0	0	0
AK092619_gene	0.01	0	0.03	0	0	0	0.01	0	0.01
AK092965_gene	0.02	0.05	0.02	0.02	0.01	0.03	0.03	0.01	0.03
AK093002_gene	0.08	0.06	0.03	0.1	0.07	0.07	0.07	0.04	0.07
AK093026_gene	0.05	0.05	0.12	0.04	0.1	0.11	0.07	0.06	0.08
AK093107_gene	0	0	0	0	0	0	0	0	0
AK093114_gene	0	0	0	0	0	0	0	0	0
AK093124_gene	0	0	0	0	0	0	0	0	0
AK093193_gene	0	0	0	0	0	0	0	0	0
AK093203_gene	0	0	0	0	0.01	0	0.02	0.02	0
AK093205_gene	0	0	0	0	0	0	0	0	0
AK093214_gene	0.01	0	0	0	0	0	0	0	0
AK093256_gene	0.07	0.15	0.08	0.02	0.02	0.02	0.06	0.04	0.06
AK093264_gene	0	0	0	0	0	0	0	0	0
AK093301_gene	0	0	0	0	0	0	0	0	0
AK093356_gene	0	0	0	0	0	0	0	0	0
AK093362_gene	0	0	0.02	0	0	0.01	0	0	0
AK093363_gene	0	0	0	0	0	0	0	0	0
AK093370_gene	0	0	0	0	0	0	0	0	0
AK093381_gene	0	0	0	0	0	0	0	0	0
AK093403_gene	0	0	0	0	0	0	0	0.01	0.02
AK093412_gene	0	0	0	0	0	0	0	0	0
AK093416_gene	0	0	0	0	0	0	0	0	0
AK093443_gene	0.03	0.06	0.04	0.03	0.08	0.02	0.04	0.03	0.02
AK093513_gene	0	0	0	0	0	0	0	0	0
AK093519_gene	0	0	0	0	0	0	0	0	0
AK093534_gene	3.6	4.06	4.91	2.91	2.17	3.07	2.54	2.47	3.02
AK093551_gene	0.65	0.58	0.75	0.42	0.59	0.76	0.45	0.48	0.97
AK093552_gene	0	0	0	0	0	0	0	0	0
AK093555_gene	0.92	0.88	0.93	0.52	0.76	0.97	0.84	0.73	0.89
AK093600_gene	0	0.01	0	0	0	0	0	0	0
AK093758_gene	0.02	0.02	0	0.06	0.04	0.02	0	0	0.02
AK093898_gene	0	0	0	0	0	0	0	0	0
AK094117_gene	0	0	0	0	0	0	0	0	0
AK094156_gene	0.01	0.02	0.01	0	0	0.01	0.01	0	0.02
AK094156_gene_copy2	0	0.01	0.01	0.01	0.02	0	0.01	0.02	0.01
AK094188_gene	0.96	0.52	0.93	0.71	0.5	0.92	0.87	0.86	0.74
AK094196_gene	0	0	0	0.01	0	0	0	0	0
AK094280_gene	0	0	0	0	0	0	0	0	0
AK094325_gene	0.27	0.1	0.19	0.16	0.17	0.07	0.09	0.06	0.2
AK094342_gene	0.01	0.02	0.02	0	0.01	0	0.02	0	0.01
AK094343_gene	0	0	0	0	0	0	0	0	0
AK094352_gene	0	0	0	0	0	0	0	0	0
AK094413_gene	0	0	0	0	0	0	0	0	0
AK094462_gene	0.02	0	0	0.01	0.01	0	0	0	0
AK094480_gene	0.03	0.02	0.03	0	0.01	0.05	0.02	0.03	0
AK094525_gene	0.01	0.05	0.04	0.02	0.08	0	0.03	0.02	0.05
AK094561_gene	0	0	0	0	0	0	0	0	0
AK094577_gene	0.48	0.47	0.77	0.33	0.34	0.55	0.23	0.46	0.55
AK094599_gene	0	0	0	0	0	0	0	0	0
AK094611_gene	0	0	0	0	0	0	0	0	0
AK094621_gene	2.89	3.1	2.45	3.41	3.57	2.96	2.41	2.31	2.08
AK094639_gene	0.01	0.03	0.01	0	0	0.01	0.01	0.01	0.01
AK094644_gene	0	0	0	0	0	0	0	0	0
AK094644_gene_copy2	0	0	0	0.01	0	0	0	0	0
AK094674_gene	0	0	0	0	0	0	0	0	0
AK094692_gene	0.05	0.04	0	0.05	0	0.1	0.04	0.06	0.02
AK094733_gene	0	0	0	0.01	0	0	0	0	0
AK094786_gene	0	0	0	0	0	0	0	0	0
AK094818_gene	0.13	0.12	0.22	0.07	0.1	0.09	0.14	0.15	0.32
AK094859_gene	0.01	0.01	0.01	0.04	0.01	0.01	0.01	0.02	0.01
AK094909_gene	0.16	0.18	0.6	0.05	0.08	0.4	0.11	0.09	0.22
AK094915_gene	0	0	0	0	0	0	0	0	0
AK094916_gene	0.12	0.09	0.11	0.1	0.11	0.07	0.08	0.04	0.08
AK094929_gene	0	0	0	0	0	0	0	0	0
AK094945_gene	0.03	0.08	0.01	0.02	0.02	0.04	0.01	0.09	0.02
AK094963_gene	0	0	0	0	0	0	0	0	0
AK094985_gene	0.29	0.38	0.16	0.27	0.35	0.29	0.37	0.4	0.22
AK094990_gene	0.18	0.21	0.23	0.14	0.15	0.12	0.18	0.18	0.14
AK095045_gene	0	0	0	0.01	0.02	0.03	0	0	0
AK095057_gene	1.17	1.06	1.17	1	1.32	1.12	0.94	1.08	1.51
AK095081_gene	0	0	0	0	0	0	0	0	0
AK095112_gene	0.45	0.26	0.31	0.64	0.3	0.35	0.5	0.24	0.45
AK095132_gene	0	0	0	0	0.01	0	0	0	0
AK095151_gene	0	0	0.02	0.01	0.01	0.08	0.01	0	0.08
AK095179_gene	0.94	0.97	1.3	0.88	0.8	1.1	0.89	1.02	0.94
AK095221_gene	0.08	0.09	0.04	0.07	0.1	0.09	0.08	0.12	0.07
AK095242_gene	0.09	0.1	0.09	0.07	0.1	0.15	0.07	0.04	0.08
AK095267_gene	0.66	0.52	1.08	0.45	0.42	0.44	0.85	0.78	1.12
AK095335_gene	0.33	0.29	0.37	0.23	0.23	0.41	0.26	0.13	0.16
AK095365_gene	0	0	0.01	0	0	0	0	0	0
AK095366_gene	0.24	0.17	0.15	0.09	0.13	0.13	0.06	0.2	0.17
AK095366_gene_copy2	0.08	0.13	0.2	0.09	0.11	0.11	0.13	0.02	0.05
AK095439_gene	0	0	0	0	0	0	0	0	0
AK095498_gene	0	0	0	0	0	0	0	0	0
AK095546_gene	0.61	0.36	0.47	0.54	0.37	0.34	0.36	0.45	0.44
AK095583_gene	0	0	0	0	0	0	0	0	0
AK095618_gene	0.01	0.01	0	0.01	0.04	0	0	0.01	0.01
AK095621_gene	0.34	0.63	0.47	0.09	0.3	0.22	0.32	0.41	0.52
AK095633_gene	0	0	0	0	0	0	0	0	0
AK095700_gene	3.39	3.85	3.93	1.69	2.76	3.05	2.33	2.81	3.4
AK095721_gene	6.63	8.18	6.38	6.55	7.1	5.79	8.28	10.73	7.51
AK095988_gene	0	0	0	0	0	0	0	0	0
AK096023_gene	0.13	0.05	0.04	0.09	0.07	0.08	0.07	0.03	0.08
AK096066_gene	2.78	1.64	2.19	2.62	1.48	2.07	2.64	1.56	1.95
AK096159_gene	0.59	0.81	0.39	0.53	0.68	0.37	0.37	0.75	0.44
AK096219_gene	0	0	0	0	0	0.01	0	0	0
AK096230_gene	1.13	0.98	1.64	1.13	0.83	1.68	0.81	0.98	1.23
AK096233_gene	4.4	3.36	2	7.22	5.08	4.43	3.2	3.12	1.54
AK096249_gene	0.19	0.21	0.02	0.04	0.07	0.17	0.1	0.26	0.09
AK096291_gene	0	0	0	0	0	0	0	0	0
AK096329_gene	0.02	0.03	0.01	0	0.03	0.04	0	0.01	0.03
AK096335_gene	0.02	0.04	0.05	0.03	0.04	0.05	0.03	0.01	0.01
AK096379_gene	0	0	0	0	0	0	0	0	0
AK096395_gene	0.16	0.06	0.29	0.13	0.08	0.19	0.12	0.07	0.11
AK096475_gene	2.16	1.49	1.72	2.83	2.2	2.31	2.19	1.53	1.16
AK096499_gene	0	0	0	0	0	0	0	0	0
AK096549_gene	0.01	0.04	0.02	0	0.04	0.01	0.01	0.02	0.02
AK096592_gene	0.44	0.47	0.63	0.29	0.24	0.43	0.35	0.41	0.48
AK096622_gene	0	0	0	0	0	0	0	0	0
AK096718_gene	0.35	0.09	0.29	0.33	0.25	0.28	0.4	2.89	0.14
AK096766_gene	0	0	0	0	0	0	0	0	0
AK096792_gene	1.22	1.63	2.02	0.84	0.77	1.63	0.89	0.59	1.69
AK096803_gene	0	0	0	0	0	0	0	0	0
AK096834_gene	0.15	0.1	0.06	0.08	0.07	0.06	0.23	0.2	0.08
AK096898_gene	0.14	0.2	0.18	0.12	0.17	0.3	0.03	0.11	0
AK096976_gene	0	0	0	0	0	0	0	0	0
AK096982_gene	0.25	0.29	0.22	0.21	0.25	0.16	0.14	0.27	0.26
AK096995_gene	0.02	0.01	0.02	0	0.03	0.04	0.01	0.02	0.01
AK097012_gene	0	0	0	0	0	0	0	0	0
AK097119_gene	3.04	2.52	3.12	3.73	3.92	3.52	1.52	2.2	2.18
AK097142_gene	0	0	0.02	0	0	0	0	0	0.01
AK097143_gene	0.01	0.27	0.08	0.04	0.26	0.08	0.01	0.2	0.03
AK097161_gene	0	0	0	0	0	0	0	0	0
AK097184_gene	0	0	0.02	0.01	0	0.02	0	0	0.01
AK097190_gene	0	0	0	0	0	0	0	0	0
AK097242_gene	0	0	0	0	0	0	0	0	0
AK097288_gene	0.18	0.18	0.16	0.19	0.2	0.11	0.11	0.09	0.08
AK097289_gene	0.05	0.02	0.07	0.02	0.04	0.07	0.03	0.06	0.05
AK097351_gene	0.89	0.96	1.12	0.27	0.4	0.75	0.84	0.85	1.33
AK097370_gene	0.2	0.21	0.22	0.4	0.37	0.34	0.18	0.34	0.27
AK097432_gene	0	0	0	0	0	0	0	0	0
AK097447_gene	0.01	0	0.02	0.03	0	0.01	0.03	0	0
AK097453_gene	0.04	0.09	0.11	0.09	0.1	0.09	0.05	0.12	0.12
AK097472_gene	0.02	0.03	0.03	0.02	0.02	0.02	0	0.02	0.03
AK097493_gene	0	0	0	0	0	0	0	0	0
AK097500_gene	0	0	0	0	0	0	0	0	0
AK097527_gene	0	0.01	0	0	0	0.02	0.05	0	0.03
AK097571_gene	0.03	0.05	0.11	0.03	0.06	0.08	0.05	0.21	0.05
AK097590_gene	0	0	0.01	0.01	0.01	0	0	0.03	0.01
AK097590_gene_copy2	0.12	0.04	0.07	0.03	0.13	0.14	0.07	0.14	0.03
AK097618_gene	0.39	0.44	0.48	0.69	0.64	0.4	0.5	0.8	0.22
AK097625_gene	0.01	0	0.06	0.03	0.01	0.04	0	0.01	0.03
AK097625_gene_copy2	0	0	0	0	0	0	0	0	0
AK097625_gene_copy3	0	0	0	0	0	0	0	0	0
AK097625_gene_copy4	0	0	0	0	0	0	0	0	0
AK097625_gene_copy5	0	0	0	0	0	0	0	0	0
AK097625_gene_copy6	0	0	0	0	0	0	0	0	0
AK097625_gene_copy7	0	0	0	0	0	0	0	0	0
AK097686_gene	0	0	0	0	0	0	0	0	0
AK097686_gene_copy2	0	0	0	0	0	0	0	0	0
AK097694_gene	0	0	0	0	0	0	0	0	0
AK097701_gene	0	0	0.03	0	0.01	0.04	0.05	0.01	0.05
AK097702_gene	0.03	0.01	0	0.01	0.02	0	0.02	0	0.01
AK097722_gene	0	0	0	0	0	0	0	0	0
AK097759_gene	0.08	0.04	0.05	0.02	0.04	0.03	0.06	0.04	0.07
AK097803_gene	2.53	2.11	4.53	1.36	1.53	2.37	2.98	1.73	4.45
AK097814_gene	0.02	0.03	0.03	0	0	0.04	0	0.03	0.03
AK097816_gene	0	0	0	0	0	0	0	0	0.02
AK097829_gene	0	0	0	0	0	0	0	0	0
AK097836_gene	0	0	0	0	0	0	0	0	0.02
AK097853_gene	0	0	0	0	0	0	0	0	0
AK097866_gene	0	0	0	0	0	0	0	0	0
AK097878_gene	1.38	1.96	1.66	1.23	1.64	1.8	1.5	1.75	1.7
AK097902_gene	0	0	0	0	0	0	0	0	0
AK097910_gene	0	0	0	0	0	0	0	0	0
AK097921_gene	0	0	0	0	0	0	0	0	0
AK097952_gene	0	0	0	0	0	0	0	0	0
AK097957_gene	0.09	0.1	0.14	0.05	0	0.04	0.33	0.09	0.34
AK098012_gene	0	0	0	0	0	0	0	0	0
AK098012_gene_copy2	0	0	0	0	0	0	0	0	0
AK098067_gene	0.14	0.12	0.21	0.1	0.14	0.12	0.09	0.14	0.25
AK098095_gene	3.08	3.09	3.03	2.93	2.67	3.38	2.78	3.2	2.55
AK098198_gene	0	0	0	0	0	0	0	0	0
AK098263_gene	0.12	0.09	0.23	0.11	0.15	0.1	0.08	0.1	0.09
AK098303_gene	0	0	0	0	0	0	0	0	0
AK098333_gene	0.16	0.14	0.3	0.17	0.1	0.27	0.2	0.21	0.27
AK098438_gene	0.31	0	0.17	0.4	0.05	0.17	0.16	0	0.24
AK098481_gene	0	0.03	0.03	0.02	0.01	0.07	0.01	0.01	0.04
AK098491_gene	0.78	1.04	1.4	0.56	0.83	0.73	0.69	0.82	0.96
AK098548_gene	0	0	0	0	0	0	0	0	0
AK098560_gene	0	0	0	0	0	0	0	0	0
AK098570_gene	0	0	0	0	0	0	0	0	0
AK098570_gene_copy2	0	0	0	0	0	0	0	0	0
AK098656_gene	0.01	0	0	0.03	0	0	0	0.02	0
AK098665_gene	0	0.01	0.01	0	0	0	0	0	0
AK098705_gene	0.04	0.02	0.14	0	0	0.01	0	0	0.05
AK098727_gene	0	0	0.01	0	0.01	0.02	0	0	0
AK098763_gene	0	0	0	0	0	0	0	0	0
AK098769_gene	0	0	0	0	0	0	0	0	0
AK098783_gene	0	0	0	0	0.01	0	0	0	0
AK1	17.78	24.55	19.8	18.98	26.64	21.87	20.48	23.05	21.98
AK122764_gene	0	0	0	0	0	0	0	0.11	0
AK123067_gene	0	0	0	0	0	0	0	0	0
AK123141_gene	0	0	0	0	0	0	0	0	0
AK123177_gene	0.05	0.01	0.05	0.1	0.07	0.11	0.05	0.03	0.07
AK123181_gene	0.04	0.07	0.06	0.07	0.02	0.06	0.06	0.06	0.12
AK123263_gene	0	0	0.02	0	0	0	0.01	0.01	0.01
AK123298_gene	0	0	0	0	0	0	0	0	0
AK123300_gene	0.07	0.15	0.18	0.07	0.13	0.05	0.16	0.18	0.17
AK123314_gene	0.11	0.08	0.18	0.11	0.09	0.11	0.07	0.08	0.18
AK123332_gene	0.27	0.23	0.31	0.26	0.26	0.23	0.14	0.18	0.27
AK123393_gene	0	0	0	0	0	0	0	0	0.01
AK123416_gene	0	0	0	0	0	0	0	0	0
AK123450_gene	0.01	0.07	0.05	0.01	0.01	0.03	0.12	0.02	0.1
AK123459_gene	0.36	0.26	0.13	1.07	2.02	0.89	0.27	0.41	0.31
AK123543_gene	0	0	0	0	0	0	0	0	0
AK123582_gene	0	0.04	0	0.01	0	0	0	0	0.01
AK123584_gene	0.01	0.04	0.04	0.03	0.03	0.05	0.02	0.05	0.06
AK123617_gene	0	0.02	0	0.01	0.02	0.01	0.01	0	0
AK123632_gene	0	0	0	0	0	0	0	0	0
AK123654_gene	0.01	0.03	0.02	0.06	0.02	0.01	0.05	0.01	0.04
AK123675_gene	0	0	0	0	0	0	0	0	0
AK123758_gene	0	0	0.01	0	0	0	0	0	0
AK123771_gene	0.04	0.05	0.06	0.01	0.06	0.03	0.03	0.02	0.05
AK123826_gene	0.01	0.02	0.01	0.03	0	0.02	0.02	0	0.06
AK123834_gene	0	0	0	0	0	0	0	0	0
AK123868_gene	0	0	0	0	0	0	0	0	0
AK123872_gene	0.28	0.27	0.4	0.19	0.24	0.31	0.23	0.32	0.42
AK123878_gene	3.42	2.67	3.41	2.29	2.38	2.34	2.42	1.72	2.43
AK123889_gene	0.02	0.01	0.02	0.03	0.02	0.02	0.01	0	0
AK123889_gene_copy2	0	0	0	0	0	0	0	0	0
AK123889_gene_copy3	0	0	0	0	0	0	0	0	0
AK123889_gene_copy4	0	0	0	0	0	0	0	0	0
AK123889_gene_copy5	0	0	0	0	0	0	0	0	0
AK123889_gene_copy6	0	0	0	0	0	0	0	0	0
AK123891_gene	0.04	0	0.19	0.12	0.04	0.23	0.16	0	0.15
AK123934_gene	0	0	0	0	0	0	0	0	0
AK123934_gene_copy2	0	0	0	0	0	0.03	0	0	0
AK123947_gene	0.05	0.05	0.11	0.02	0.02	0.04	0.07	0.06	0.05
AK123976_gene	0	0	0	0	0	0	0	0	0
AK123998_gene	0.32	0.39	0.38	0.45	0.45	0.53	0.2	0.23	0.26
AK124056_gene	0	0	0	0	0.01	0	0	0.03	0
AK124121_gene	0.04	0.01	0.07	0.03	0.01	0.02	0.03	0	0.03
AK124130_gene	0	0	0	0	0.01	0	0	0	0
AK124131_gene	0	0	0	0	0	0	0	0	0
AK124179_gene	0	0	0	0	0	0	0	0	0.01
AK124194_gene	0.04	0.02	0	0.05	0.03	0.03	0.03	0.01	0.05
AK124197_gene	0.03	0.05	0.09	0.03	0.07	0.09	0.03	0.02	0.03
AK124226_gene	0	0	0	0	0	0	0	0	0
AK124233_gene	3.08	3.11	4.18	2.09	2.46	3.13	2.29	3.1	4.11
AK124262_gene	0	0	0	0	0	0	0	0	0
AK124272_gene	0	0	0	0	0	0	0	0	0
AK124308_gene	0.02	0.05	0.03	0.03	0.01	0	0.01	0	0.02
AK124326_gene	0.04	0.02	0.04	0.02	0.04	0.02	0.05	0.02	0.04
AK124399_gene	0.01	0.01	0.01	0	0	0	0	0	0
AK124433_gene	0.31	0.4	0.44	0.11	0.12	0.22	0.2	0.18	0.34
AK124439_gene	0	0	0	0	0	0	0	0	0
AK124465_gene	0.01	0	0	0	0.01	0	0.01	0	0
AK124484_gene	0.81	0.56	0.85	0.82	1.08	0.91	0.81	0.95	0.64
AK124523_gene	0.08	0.15	0.31	0.18	0.17	0.3	0.22	0.19	0.27
AK124578_gene	0.01	0.01	0	0	0.02	0.01	0	0	0.02
AK124673_gene	0	0	0.01	0	0	0	0	0	0
AK124680_gene	0.69	0.81	0.8	0.64	0.61	0.76	0.59	0.77	0.9
AK124682_gene	0	0	0	0	0	0	0	0	0
AK124806_gene	0.07	0.06	0.05	0.03	0.04	0.09	0.04	0.1	0.07
AK124820_gene	0	0	0	0	0	0	0	0	0
AK124930_gene	0.07	0.11	0.09	0.13	0.06	0.13	0.1	0.06	0.03
AK124939_gene	0	0	0	0	0	0	0	0	0
AK124950_gene	0	0	0	0	0	0	0	0	0
AK124970_gene	0.45	0.43	0.63	0.57	0.35	0.44	0.26	0.46	0.48
AK124973_gene	0	0	0	0	0	0	0	0	0
AK125040_gene	0	0.01	0	0.01	0.01	0.01	0	0.02	0.01
AK125051_gene	0	0	0	0	0	0	0	0	0
AK125078_gene	0	0	0	0	0	0	0	0	0
AK125128_gene	0	0	0	0	0	0	0	0	0
AK125157_gene	0.39	0.18	0.12	0.36	0.14	0.19	0.38	0.21	0.24
AK125212_gene	0.41	0.51	0.66	0.21	0.46	0.47	0.28	0.44	0.45
AK125237_gene	0	0	0.1	0	0	0	0	0	0
AK125288_gene	0	0	0	0	0	0.01	0	0.01	0.01
AK125301_gene	4.72	3.96	6.07	3.94	3.94	6.25	2.38	3.21	3.36
AK125311_gene	0	0	0	0	0	0	0	0	0
AK125333_gene	0	0	0	0	0	0	0	0	0
AK125397_gene	0	0	0	0	0	0	0	0	0
AK125412_gene	0.25	0.29	0.27	0.15	0.17	0.22	0.15	0.21	0.41
AK125437_gene	0.59	0.57	1.66	2.2	1.1	1.49	0.6	0.8	1.47
AK125463_gene	0.16	0.18	0.14	0.09	0.05	0.14	0.16	0.06	0.28
AK125489_gene	0.13	0.15	0.2	0.15	0.16	0.23	0.15	0.17	0.2
AK125500_gene	0.62	0.49	0.54	0.58	0.54	0.67	0.4	0.45	0.51
AK125516_gene	0.01	0	0.01	0.01	0.01	0.01	0.01	0	0.03
AK125532_gene	0	0	0	0	0	0	0	0	0
AK125558_gene	0.01	0	0.02	0.01	0	0.01	0.07	0.03	0.03
AK125598_gene	0.17	0.16	0.19	0.26	0.13	0.33	0.18	0.24	0.19
AK125599_gene	0	0	0	0	0	0	0	0	0
AK125676_gene	0.08	0.07	0.04	0.05	0.13	0.11	0	0.18	0.14
AK125684_gene	0.01	0.02	0.04	0.06	0.01	0.04	0.01	0	0.01
AK125686_gene	0	0	0	0	0	0	0.1	0.01	0.07
AK125699_gene	0.5	0.39	0.49	0.39	0.62	0.59	0.36	0.6	0.47
AK125701_gene	0.01	0.03	0.06	0.02	0.05	0.05	0.04	0.01	0
AK125726_gene	0	0	0	0	0	0	0	0	0
AK125726_gene_copy2	0.18	0.16	0.1	0.09	0.12	0.15	0.11	0.07	0.16
AK125727_gene	0	0	0	0	0	0	0	0	0
AK125737_gene	0.01	0.01	0.03	0.02	0.04	0.01	0.02	0.02	0.02
AK125749_gene	0	0.01	0	0	0.01	0.03	0	0	0.04
AK125759_gene	0	0	0	0	0	0	0	0	0
AK125769_gene	0.03	0	0.04	0.01	0.01	0.08	0	0.01	0.01
AK125821_gene	0	0	0	0	0	0	0	0	0
AK125858_gene	0	0.01	0.02	0	0	0.01	0.01	0.02	0.01
AK125860_gene	0.34	0.31	0.52	0.38	0.38	0.55	0.19	0.25	0.45
AK125871_gene	3.31	1.72	0.95	6.42	6.12	3.51	1.58	1.19	0.79
AK125955_gene	0	0	0	0	0.01	0	0	0	0
AK125960_gene	0.36	0.35	0.54	0.31	0.39	0.45	0.47	0.44	0.59
AK125994_gene	0	0	0	0	0	0	0	0	0
AK126042_gene	0.05	0.01	0	0.02	0	0.02	0	0.01	0
AK126075_gene	0	0	0	0	0	0	0	0	0
AK126080_gene	0	0	0	0.01	0.02	0	0.01	0	0
AK126180_gene	0.28	0.3	0.5	0.21	0.26	0.35	0.3	0.31	0.52
AK126213_gene	0.01	0.01	0.02	0	0.01	0.01	0	0.02	0.01
AK126225_gene	0.82	0.77	1	1.06	0.72	1	1.05	0.67	1.07
AK126251_gene	0.1	0.1	0.21	0.09	0.12	0.12	0.08	0.16	0.14
AK126253_gene	0	0	0.01	0	0	0	0	0	0
AK126266_gene	0	0	0	0	0	0	0	0	0
AK126266_gene_copy2	0.42	0.82	1.13	0.33	0.27	0.71	0.31	0.34	0.74
AK126278_gene	0.65	0.87	0.43	0.46	0.79	0.4	0.39	0.4	0.36
AK126286_gene	0.78	0.27	0.51	0.36	0.21	0.34	0.4	0.18	0.26
AK126307_gene	0	0	0	0	0	0	0	0	0
AK126318_gene	0.71	0.63	0.93	0.57	0.78	0.78	0.74	0.76	1.13
AK126334_gene	0	0	0	0	0	0	0	0	0
AK126351_gene	0.13	0.12	0.1	0.02	0.03	0.04	0.06	0.09	0.15
AK126380_gene	0	0.01	0	0	0	0	0	0	0
AK126532_gene	0	0	0	0	0	0	0	0	0
AK126539_gene	0.43	0.85	0.69	0.18	0.39	0.21	0.46	0.42	0.89
AK126616_gene	0.23	0.33	0.57	0.02	0.18	0.13	0.11	0.19	0.3
AK126635_gene	0.72	0.51	0.84	0.64	0.59	0.57	0.7	0.77	0.72
AK126693_gene	0.27	0.23	0.21	0.16	0.22	0.29	0.18	0.28	0.26
AK126717_gene	0.25	0.28	0.3	0.43	0.37	0.47	0.3	0.28	0.24
AK126744_gene	0.01	0.01	0	0	0	0	0	0.01	0
AK126852_gene	0.01	0.04	0.09	0.02	0.06	0.06	0.04	0.02	0.08
AK127026_gene	0.15	0.15	0.2	0.16	0.1	0.12	0.12	0.17	0.19
AK127048_gene	0.02	0.05	0.05	0.02	0.01	0.03	0.01	0	0.02
AK127087_gene	0.02	0.05	0.07	0.03	0.06	0.08	0.06	0.09	0.14
AK127120_gene	0	0	0	0	0	0	0	0	0
AK127124_gene	0.01	0	0	0	0	0.01	0	0	0
AK127179_gene	0.02	0.05	0.05	0.02	0.02	0.09	0.02	0.03	0.02
AK127183_gene	0.71	0.75	0.65	0.65	0.76	0.76	1.23	0.9	1.35
AK127190_gene	0	0	0	0	0	0	0	0	0
AK127224_gene	0	0	0	0	0	0	0	0	0
AK127270_gene	0	0	0.01	0	0	0.01	0	0	0
AK127309_gene	0	0	0	0	0	0	0	0	0
AK127339_gene	0.78	0.6	0.84	0.69	0.79	0.94	0.65	0.68	0.65
AK127378_gene	0.46	0.5	0.6	0.17	0.7	0.81	0.35	0.54	0.39
AK127400_gene	0	0	0	0	0	0	0	0	0
AK127443_gene	0.13	0.14	0.24	0.12	0.12	0.22	0.09	0.11	0.22
AK127472_gene	0.09	0.01	0.14	0.06	0.08	0.11	0.11	0.04	0.07
AK127555_gene	3.35	4.18	2.52	7.18	8.66	5.46	3.28	2.97	2.83
AK127557_gene	0.02	0.04	0.02	0.01	0.07	0.08	0.02	0.01	0.06
AK127609_gene	0.08	0.1	0.17	0.11	0.18	0.13	0.07	0.09	0.15
AK127787_gene	0.1	0.15	0.17	0.03	0.05	0.11	0.08	0.11	0.09
AK127846_gene	0	0.02	0.01	0	0.01	0.02	0.02	0	0
AK127888_gene	0	0	0	0	0	0	0	0	0
AK127919_gene	0.06	0.01	0.02	0.1	0.04	0.03	0.04	0.03	0.02
AK127963_gene	0.07	0	0.14	0.02	0.02	0.07	0.09	0.02	0.13
AK127966_gene	0	0	0	0	0	0	0	0	0
AK127969_gene	0	0	0	0	0.02	0	0	0.01	0.01
AK127974_gene	0	0	0	0	0	0	0	0	0
AK128013_gene	0.04	0.03	0.04	0.02	0.02	0.01	0	0.02	0.07
AK128153_gene	0.16	0.09	0.23	0.12	0.16	0.23	0.05	0.17	0.17
AK128252_gene	0.25	0.22	0.29	0.31	0.32	0.4	0.22	0.33	0.29
AK128346_gene	0	0	0	0	0	0	0	0	0
AK128361_gene	0	0	0	0	0	0	0	0	0
AK128400_gene	0.11	0.76	0.47	0.16	0.8	0.5	0.12	0.71	0.49
AK128439_gene	1.08	1.22	1.14	1.06	1.17	1.26	1.39	1.33	1.47
AK128486_gene	0	0	0	0	0	0	0	0	0
AK128525_gene	0	0	0	0	0	0	0	0	0
AK128534_gene	0	0	0	0	0	0	0	0	0.01
AK128559_gene	0.32	0.38	0.55	0.38	0.38	0.32	0.23	0.24	0.44
AK128563_gene	0	0	0	0	0	0	0	0	0
AK128569_gene	0	0	0	0.01	0	0	0	0	0
AK128593_gene	0.78	0.75	0.86	0.66	0.69	0.67	0.63	0.65	0.96
AK128619_gene	0.24	0.34	0.34	0.31	0.37	0.42	0.12	0.33	0.31
AK128652_gene	0	0	0	0	0	0	0	0	0
AK128656_gene	0.33	0.42	0.68	0.41	0.32	0.64	0.3	0.43	0.66
AK128673_gene	0.01	0	0.01	0	0	0.01	0	0	0.01
AK128697_gene	0.3	0.28	0.33	0.23	0.26	0.4	0.3	0.39	0.33
AK128707_gene	0	0	0	0	0	0	0	0	0
AK128708_gene	0.15	0.12	0.23	0.06	0.13	0.21	0.07	0.13	0.14
AK128734_gene	0.29	0.22	0.25	0.25	0.18	0.21	0.15	0.22	0.28
AK128777_gene	0.03	0	0.02	0.05	0.03	0.04	0.02	0	0.02
AK128833_gene	0.01	0	0	0	0	0	0	0	0
AK128837_gene	0	0	0	0	0	0	0	0	0
AK128880_gene	0	0	0	0	0	0	0	0	0
AK129567_gene	0	0	0	0	0	0	0	0	0
AK129567_gene_copy2	0	0	0	0	0	0	0	0	0
AK129672_gene	0.06	0.02	0.13	0.02	0.07	0.08	0.03	0.05	0.09
AK129879_gene	0	0	0	0	0	0	0	0	0
AK129926_gene	0.02	0	0.05	0.02	0	0.03	0	0	0
AK129935_gene	0	0	0	0	0	0	0	0	0
AK130076_gene	0.15	0.19	0.2	0.13	0.2	0.25	0.14	0.21	0.22
AK130110_gene	0	0.11	0.41	0.09	0.05	0.16	0.11	0.26	0.14
AK130294_gene	0.23	0.26	0.26	0.28	0.23	0.22	0.24	0.36	0.26
AK130329_gene	0	0.02	0.02	0	0.02	0.03	0.01	0.02	0.02
AK130400_gene	0	0	0	0	0	0	0	0	0
AK130481_gene	0.09	0.02	0.08	0.11	0.04	0.03	0.05	0.03	0.01
AK130486_gene	0.66	0.95	1.1	0.94	1.01	0.98	1.03	1.17	1.22
AK130759_gene	0.04	0	0.01	0	0	0.07	0.01	0.02	0.05
AK130765_gene	0	0	0	0	0	0	0	0	0
AK130824_gene	0.03	0.03	0.1	0.03	0.06	0.06	0.06	0.04	0.04
AK130852_gene	0	0	0	0	0	0	0	0	0
AK130904_gene	0	0	0	0	0	0	0	0	0
AK131020_gene	0.14	0.06	0.05	0.05	0	0	0.06	0.05	0.05
AK131021_gene	0	0.04	0	0	0	0	0	0	0
AK131224_gene	0	0	0	0	0	0	0	0	0
AK131325_gene	0	0	0	0	0	0	0	0	0
AK131337_gene	0	0	0	0	0	0	0	0	0
AK131347_gene	0	0	0	0	0	0	0	0	0.01
AK131516_gene	0	0	0	0	0	0	0	0	0
AK131520_gene	0	0	0.01	0	0	0	0.02	0	0.01
AK172755_gene	0	0	0	0	0	0	0	0	0
AK2	14.16	12.72	15.88	12.82	12.62	13.69	19.24	13.98	18.7
AK289390_gene	0	0	0	0	0	0	0	0	0
AK291164_gene	0.06	0.03	0.17	0.03	0.09	0.08	0.04	0.04	0.08
AK291611_gene	0	0	0	0	0	0	0	0	0
AK291701_gene	0.01	0	0	0.01	0	0	0	0.01	0
AK293020_gene	0	0	0.06	0	0	0	0	0	0
AK293147_gene	0	0	0	0	0	0	0	0	0
AK294004_gene	0	0	0	0	0	0	0	0	0
AK294743_gene	0	0	0	0	0	0	0	0	0
AK294819_gene	0	0	0	0	0	0	0	0	0
AK294973_gene	0	0	0	0	0	0	0	0	0
AK295617_gene	0.19	0.17	0.24	0.1	0.05	0.14	0.08	0.14	0.13
AK295707_gene	0	0	0	0	0	0	0	0	0
AK296065_gene	0.47	0.41	0.32	0.33	0.29	0.47	0.36	0.3	0.43
AK296146_gene	0.09	0.17	0.16	0.11	0.08	0.15	0.19	0.17	0.2
AK296148_gene	0.02	0	0	0	0	0	0	0	0
AK296276_gene	0	0	0	0	0	0	0	0	0
AK296947_gene	0.85	0.78	1.23	0.52	0.28	0.58	1.79	1.13	2.89
AK297683_gene	0	0	0	0	0	0	0	0	0
AK297919_gene	2.88	2.75	2.13	2.73	2.88	1.87	3.42	3.88	3.5
AK298056_gene	0	0	0	0	0	0	0	0	0
AK298056_gene_copy2	0	0	0	0	0	0	0	0	0
AK298056_gene_copy3	0	0	0	0	0	0	0	0	0
AK298056_gene_copy4	0	0	0	0	0	0	0	0	0
AK298056_gene_copy5	0	0	0	0	0	0	0	0	0
AK298119_gene	0	0	0	0	0	0	0	0	0
AK298300_gene	0.56	0.63	0.67	0.04	0.05	0.4	0.41	0.34	0.23
AK299432_gene	0.78	1.21	0.96	0.91	1.16	1	0.38	0.88	0.74
AK299452_gene	0.26	0.66	0.53	0.64	0.65	0.98	0.43	0.42	0.54
AK299501_gene	1.25	1.06	1.51	0.9	0.94	0.9	2.01	1.39	2.18
AK3	15.3	12.93	14.56	15.73	13.03	16.26	12.83	11.86	12.91
AK300387_gene	0	0	0	0	0	0	0	0	0
AK300387_gene_copy2	0.02	0.02	0	0	0	0	0	0	0
AK300656_gene	0.95	0.99	1.45	0.9	1.06	2.11	0.9	0.98	1.7
AK300962_gene	0	0	0	0	0	0	0	0	0
AK301093_gene	0.04	0.07	0.04	0.1	0.08	0.09	0.02	0.11	0.12
AK301549_gene	0.03	0	0.09	0	0	0.06	0.03	0.06	0.03
AK301666_gene	0	0	0	0	0.03	0.01	0	0	0
AK301968_gene	0	0	0.05	0	0	0.05	0	0	0.04
AK302092_gene	0.01	0.03	0.09	0.03	0.05	0.01	0.07	0.03	0.01
AK302306_gene	0	0	0	0	0	0	0	0	0
AK302451_gene	0	0	0	0	0	0	0	0	0
AK302511_gene	0.42	0.28	0	0.46	0.34	0.01	0.45	0.3	0
AK302545_gene	0	0	0	0	0	0	0	0	0
AK302545_gene_copy2	0	0	0	0	0	0	0	0	0
AK302879_gene	0	0	0	0	0	0	0	0	0
AK303207_gene	0	0	0	0	0	0	0	0	0
AK303572_gene	0	0	0	0	0	0	0	0	0
AK303607_gene	0	0	0	0	0	0	0	0	0
AK304483_gene	0	0	0	0	0	0	0	0	0
AK304759_gene	0.27	0	0.38	0.14	0.57	0.39	0.16	0.45	0.43
AK304826_gene	1.75	1.17	1.47	1.36	1.25	1.47	1.36	1.34	1.46
AK307150_gene	0.06	0.21	0.06	0.17	0.12	0.11	0.13	0.04	0.14
AK307172_gene	0	0	0	0	0	0	0	0	0
AK307192_gene	0	0	0	0	0	0	0	0	0
AK307207_gene	0.03	0.04	0.06	0.02	0.02	0.11	0.02	0.09	0.12
AK307233_gene	0.61	0.74	0.78	0.67	0.46	1.04	0.54	0.54	0.95
AK307246_gene	0	0	0	0	0	0	0	0	0
AK307275_gene	0	0	0	0	0	0	0	0	0
AK307870_gene	0	0	0	0	0	0	0	0	0
AK308309_gene	0.01	0	0	0	0	0	0.02	0	0
AK308439_gene	0	0	0.06	0	0	0	0	0	0
AK308544_gene	0	0	0	0	0	0	0	0	0
AK308561_gene	0.72	0.5	1.64	0.5	0.24	1.67	0.76	0.42	1.49
AK308561_gene_copy2	0.22	0.1	0.52	0.18	0.09	0.76	0.21	0.09	0.3
AK308605_gene	0	0	0	0	0	0	0	0	0
AK308652_gene	0	0	0	0	0	0	0	0	0
AK308704_gene	0.07	0.04	0.17	0	0.16	0.08	0.08	0.09	0.1
AK308867_gene	0.7	0.38	0.61	0.6	0.39	0.78	0.62	0.48	0.53
AK308944_gene	0.03	0.08	0.01	0.08	0.03	0.02	0.02	0.15	0.07
AK308965_gene	0.55	0.52	1.4	0.26	0.59	1.31	0.51	0.57	1.41
AK309109_gene	0	0	0	0	0	0	0	0	0
AK309215_gene	0.22	0.38	0.18	0.19	0.25	0.17	0.21	0.25	0.17
AK309255_gene	0.13	0.05	0.11	0.16	0.05	0.04	0.17	0.05	0.1
AK309441_gene	0.4	0.05	0.02	0.21	0.06	0.04	0.41	0.11	0.02
AK309476_gene	0	0	0	0.02	0.02	0.02	0.02	0.02	0
AK309533_gene	0	0.02	0.02	0.02	0.04	0	0	0.04	0.02
AK309533_gene_copy2	0	0	0	0	0	0	0	0	0
AK309533_gene_copy3	0	0	0	0	0	0	0	0	0
AK309533_gene_copy4	0	0	0	0	0	0	0	0	0
AK309717_gene	0	0.06	0.06	0.02	0.05	0.06	0	0	0
AK309744_gene	0	0	0	0	0	0.04	0	0	0
AK309896_gene	0	0	0	0	0	0	0	0	0
AK309922_gene	0	0	0	0	0	0	0	0	0
AK309988_gene	0	0	0	0	0	0	0	0	0
AK310013_gene	0	0	0	0	0	0	0	0	0
AK310030_gene	0.11	0.12	0.16	0.22	0.14	0.23	0.39	0.2	0.31
AK310041_gene	0.02	0	0	0	0	0.05	0	0.02	0.03
AK310046_gene	0.8	0.69	0.89	0.66	0.8	1.19	0.51	0.42	0.74
AK310094_gene	0.07	0	0.37	0	0	0	0	0	0.21
AK310146_gene	0	0	0	0	0	0	0	0	0
AK310226_gene	0.12	0.28	0.64	0.19	0.32	0.5	0.35	0.28	0.39
AK310228_gene	1.29	0.01	1.22	1.06	0.04	1.16	1.18	0.04	1.23
AK310228_gene_copy2	1.17	0.22	1.13	0.92	0.12	0.88	0.76	0.19	0.96
AK310237_gene	0	0	0	0	0	0	0	0	0
AK310239_gene	0.06	0.33	0.28	0.19	0.44	0.22	0.17	0.12	0.2
AK310350_gene	0.16	0.07	0.12	0.08	0.06	0.03	0.07	0.09	0.12
AK310441_gene	0	0	0	0	0.02	0	0	0	0
AK310471_gene	0	0	0	0	0	0	0	0	0
AK310472_gene	0	0	0	0	0	0	0	0	0
AK310493_gene	0.01	0	0	0	0.03	0.02	0.02	0.07	0
AK310526_gene	0	0	0	0	0.02	0	0	0	0
AK310634_gene	0	0	0	0	0	0	0	0	0
AK310665_gene	0.09	0.04	0.02	0.05	0	0	0.04	0.07	0.03
AK310751_gene	0	0.13	0.03	0.03	0.06	0.06	0.16	0.03	0.11
AK310794_gene	0.36	0.59	0.43	0.46	0.53	0.61	0.52	0.84	0.74
AK311005_gene	0.64	0.84	1.16	0.9	1.12	0.95	0.8	0.77	1.17
AK311108_gene	0	0	0	0	0	0	0	0	0
AK311120_gene	0	0	0	0	0	0	0	0	0
AK311131_gene	0.92	0.82	0.94	0.52	0.76	0.72	0.74	1.2	1.29
AK311167_gene	0.02	0	0	0.02	0	0	0	0	0
AK311212_gene	0	0	0	0	0	0	0	0	0
AK311213_gene	0.16	0.08	0.16	0.27	0.03	0.14	0.17	0	0.1
AK311257_gene	0.02	0	0.05	0	0	0	0	0	0
AK311282_gene	0.14	0.13	0.11	0.09	0.08	0.08	0.11	0.08	0.07
AK311291_gene	0	0	0	0	0	0	0	0	0
AK311342_gene	0	0	0	0	0	0	0	0	0
AK311356_gene	0.82	0.48	0.58	0.5	0.37	0.43	0.78	0.56	0.82
AK311374_gene	0.01	0	0.02	0.06	0.02	0	0.02	0	0
AK311374_gene_copy2	0	0	0	0	0	0	0	0	0
AK311380_gene	0	0	0	0	0	0	0	0	0
AK311383_gene	1.32	1	2.06	1.25	0.82	2.33	1.43	1.22	2.35
AK311445_gene	0	0.07	0.03	0	0	0	0	0	0
AK311458_gene	0	0	0	0	0	0	0	0	0
AK311497_gene	0	0	0	0	0	0	0	0	0
AK311558_gene	0	0	0	0	0	0	0	0	0
AK311573_gene	0.08	0.2	0.12	0.06	0.1	0.17	0.14	0.17	0.11
AK311578_gene	0.44	0.14	0.52	0.32	0.61	0.49	0.75	0.44	0.33
AK311660_gene	0.13	0.07	0.3	0.09	0	0.13	0.2	0.06	0.25
AK313893_gene	1.85	0.8	2.37	1.36	0.77	1.76	1.2	0.78	1.62
AK316092_gene	0	0	0	0	0	0	0	0	0
AK316321_gene	0	0	0	0	0	0	0	0	0
AK4	0.63	0.38	1.43	0.74	0.53	1.49	0.68	0.38	1.08
AK5	1.11	0.25	0.81	0.33	0.03	0.36	1.93	0.31	0.66
AK6	8.02	7.77	9.39	7.87	6.91	9.16	10.3	9.55	11.1
AK7	0.01	0	0.05	0.02	0.01	0.01	0.05	0.03	0.06
AK8	0.02	0.01	0.04	0.01	0.05	0.07	0.01	0.03	0.03
AK9	0.46	0.64	0.39	0.58	0.92	0.52	0.53	0.83	0.45
AKAP1	4.94	4.27	5.42	5.81	5.56	5.31	6.92	6.69	7.87
AKAP10	5.92	5.83	6.17	6.49	6.74	6.31	5.96	6.38	6.61
AKAP11	6.93	7.12	7.45	7.13	7.94	6.93	7.48	8.38	7.5
AKAP12	101.45	104.45	85.73	89.03	66.85	57.18	55.91	66.69	60.69
AKAP13	10.42	12	12.14	12.51	14	13.71	8.21	9.1	10.88
AKAP14	0	0.02	0.07	0.04	0.04	0.05	0	0	0
AKAP17A	11.52	10.87	11.39	10.24	10.83	12.36	9.76	10.67	11.21
AKAP17A_copy2	0	0	0	0	0	0	0	0	0
AKAP2	0.12	0.09	0.11	0.16	0.15	0.17	0.13	0.11	0.08
AKAP3	0.09	0.08	0.2	0.08	0.12	0.25	0.03	0.08	0.18
AKAP4	0.05	0.02	0.03	0.01	0.01	0.01	0	0	0.01
AKAP5	0.14	0.34	0.19	0.11	0.38	0.14	0.17	0.29	0.14
AKAP6	0.06	0.05	0.05	0.22	0.14	0.16	0.04	0.06	0.06
AKAP7	0.49	0.48	0.51	0.44	0.5	0.41	0.68	0.7	0.61
AKAP8	8.23	7.86	9.64	9.58	8.75	9.55	9.19	8.74	10.39
AKAP8L	13.86	14.05	13.51	14.76	15.37	15.84	11.1	13.5	12.03
AKAP9	6.26	6.72	6.73	5.54	6	5.88	5.43	6.2	6.04
AKIP1	4.24	5.37	4.49	4.65	5.53	4.78	5.2	6.27	5.44
AKIRIN1	22.18	21.59	22.03	22.62	21.34	20.99	25.36	20.93	23.35
AKIRIN2	17.39	15.37	16.21	15.04	14.19	16.89	18.75	16.52	18.87
AKNA	2.42	2.77	2.7	2.48	2.81	3.1	2.21	2.55	2.54
AKNAD1	0	0.01	0.01	0.02	0.05	0.04	0	0.01	0.02
AKR1A1	14.59	14.59	17.91	12.17	11.28	15.74	17.12	14.84	18.36
AKR1B1	71.77	54.2	76.15	85.15	69.25	106.38	49.74	36.64	66.01
AKR1B10	1.12	0.37	0.56	1.98	0.79	1	0.31	0.2	0.3
AKR1B15	0.02	0	0.01	0.01	0	0.01	0.01	0	0.02
AKR1C1	0.13	0.46	0.57	0.07	0.33	0.54	0.02	0.18	0.2
AKR1C2	0.26	0.25	0.27	0.12	0.09	0.15	0.08	0.03	0.07
AKR1C3	15.47	4.57	5.33	14.17	4.04	5.36	5.54	1.46	1.9
AKR1C4	0	0.02	0.02	0.06	0	0	0	0	0
AKR1C6P	0.03	0.02	0.04	0	0	0.01	0.02	0.03	0.04
AKR1C8P	0.02	0.01	0	0	0.01	0.02	0	0	0.01
AKR1D1	0	0	0	0	0	0	0.01	0	0
AKR1E2	0.91	0.74	0.77	0.89	0.82	0.86	0.66	0.58	0.57
AKR7A2	6.4	6.93	7.26	6.32	7.1	7.1	7.82	7.26	7.98
AKR7A2P1	0.14	0.26	0.39	0.24	0.38	0.5	0.25	0.28	0.62
AKR7A3	0.12	0.11	0.07	0.14	0.06	0.12	0.11	0.17	0.06
AKR7L	0.02	0.06	0.05	0.02	0.03	0.06	0.05	0.03	0.04
AKT1	39.58	37.28	39.32	36.17	37.36	37.19	45.3	46.17	43.48
AKT1S1	20.04	21.52	17.91	20.5	23.76	20.62	22.07	22.11	20.63
AKT2	5.14	4.78	5.42	5.33	4.48	5.51	5.13	4.97	5.3
AKT3	19.32	19.7	15.24	15.03	13.34	12.54	18.2	19.41	13.08
AKTIP	5.08	5.67	5.22	6.44	6.56	5.84	6.2	6.96	5.57
AL049415_gene	0	0	0	0	0	0	0	0	0
AL049935_gene	0.7	0.66	0.75	0.57	0.6	0.58	0.52	0.53	0.8
AL049948_gene	0.25	0.24	0.28	0.14	0.14	0.24	0.22	0.18	0.15
AL050000_gene	0	0	0	0	0	0	0	0	0
AL050085_gene	0	0	0	0	0	0	0	0	0
AL050132_gene	0	0	0	0	0	0	0	0	0
AL050141_gene	0	0	0	0	0	0	0	0	0
AL109706_gene	0	0	0	0	0	0	0	0	0
AL109718_gene	0	0	0	0	0	0	0	0	0
AL109792_gene	0	0	0	0	0	0	0	0	0
AL110171_gene	0	0	0	0	0	0	0	0	0
AL110181_gene	0.61	1.1	1.02	1.42	1.25	1.11	0.93	1.12	0.89
AL117485_gene	0	0.01	0	0	0.01	0	0.01	0	0
AL117485_gene_copy2	0	0	0.02	0	0	0	0	0	0.01
AL122050_gene	0	0	0	0	0	0	0	0	0
AL133568_gene	0	0	0	0	0	0	0	0	0
AL137445_gene	0.13	0.13	0.09	0.05	0.03	0.08	0.06	0.12	0.14
AL137522_gene	0.08	0.04	0.06	0.07	0.08	0.08	0.03	0.05	0.08
AL137535_gene	2.3	4.08	3.93	2.39	3.35	6.11	1.6	2.5	2.77
AL137551_gene	0	0	0.01	0.02	0	0.01	0	0	0.01
AL137655_gene	0.55	0.17	0.1	0.42	0.17	0.11	0.3	0.09	0.05
AL137655_gene_copy2	0.05	0.08	0.04	0	0.03	0.04	0	0.01	0.01
AL137655_gene_copy3	0.02	0.02	0	0.02	0	0.01	0	0.01	0
AL137752_gene	0.16	0.31	0.23	0.41	0.31	0.28	0.26	0.22	0.19
AL157440_gene	0.59	0.43	0.39	0.54	0.57	0.44	0.74	0.73	0.41
AL162052_gene	0	0	0	0	0	0	0	0	0
AL355711_gene	1.27	0.99	2.06	1.01	1.05	1.68	0.85	1.26	1.33
AL355732_gene	0	0	0	0	0	0	0	0	0
AL357213_gene	1.06	0.99	1.15	0.93	1	1.02	0.9	0.99	1.18
AL360183_gene	0.38	0.45	0.26	0.26	0.35	0.33	0.3	0.37	0.38
AL360260_gene	1.54	1.32	1.76	1.16	0.85	1.3	1.44	1.59	2.02
AL389983_gene	0.12	0.13	0.16	0.11	0.12	0.13	0.28	0.21	0.18
AL390170_gene	0.01	0.01	0.02	0.01	0	0	0.03	0.01	0.02
AL831889_gene	0	0.01	0	0	0.01	0.02	0	0	0
AL831948_gene	0.12	0.23	0.25	0.16	0.2	0.25	0.21	0.21	0.2
AL831977_gene	0	0	0	0	0	0	0	0	0
AL832007_gene	0	0	0	0	0	0	0	0	0
AL832163_gene	0.02	0.02	0	0.01	0	0.02	0.03	0.01	0.01
AL832212_gene	0.05	0.03	0.05	0.02	0.03	0.02	0.03	0.05	0.03
AL832252_gene	0.1	0.12	0.08	0.08	0.06	0.1	0.05	0.09	0.09
AL832378_gene	0	0	0	0	0	0	0	0	0
AL832384_gene	0	0	0	0	0	0	0	0	0
AL832439_gene	0	0	0	0	0	0	0	0	0
AL832447_gene	0	0	0	0	0	0.01	0	0	0
AL832593_gene	0.21	0.26	0.33	0.22	0.24	0.38	0.29	0.2	0.31
AL832615_gene	0.06	0	0	0.2	0.07	0.05	0	0.03	0.05
AL832737_gene	0	0	0.01	0	0	0	0	0	0.01
AL832797_gene	0	0	0	0	0	0	0	0	0
AL832891_gene	0.48	0.56	0.45	0.29	0.17	0.24	0.77	0.39	0.47
AL832909_gene	0	0	0	0	0	0	0	0	0
AL832937_gene	0	0	0	0	0	0	0	0	0
AL833150_gene	1.29	1.18	1.46	1.46	1.74	1.75	1.8	1.68	1.62
AL833181_gene	0	0.01	0.01	0	0	0	0	0.01	0.01
AL833346_gene	0	0	0.02	0	0.01	0.02	0.01	0.01	0.02
AL833455_gene	13.13	14.87	13.29	12.43	13.63	12.94	11.77	13.02	11.99
AL833634_gene	0	0	0	0	0	0	0	0	0
AL953854.2-002	0	0	0	0	0	0	0	0	0
AL953854.2-002_copy2	0	0	0	0	0	0	0	0	0
ALAD	11.84	12.25	15.29	11.15	10.77	13.66	10.1	10.48	10.16
ALAS1	25	19.89	23.75	27.24	26.24	27.17	18.61	16.72	20.29
ALAS2	0.01	0	0.01	0	0	0.02	0.01	0	0
ALB	0.01	0	0	0.02	0	0.02	0.01	0	0
ALCAM	23.79	14.71	8.23	24.59	21.04	12.73	31.61	18.16	11.11
ALDH16A1	7.83	7.92	8.99	8.92	7.99	8.54	10.42	7.75	10.09
ALDH18A1	18.96	21.42	21.3	16.48	16.59	18.28	23.83	19.9	25.32
ALDH1A1	376.38	519.23	445.44	218.83	199.62	291.57	184.86	250.35	259.49
ALDH1A2	3.63	1.83	3.65	7.46	6.68	5.95	9.92	4.12	8.96
ALDH1A3	74.36	13.88	23.17	56.03	11.69	21.47	43.64	11.59	14.55
ALDH1B1	6.41	6.41	7.85	6.01	5.61	6.24	10.2	7.86	10.94
ALDH1L1	0	0.03	0.01	0.01	0.01	0.02	0.01	0.04	0.01
ALDH1L1-AS1	0.04	0.36	0.14	0.13	0.31	0.05	0.15	0.38	0.13
ALDH1L1-AS2	0	0	0	0	0	0	0	0	0
ALDH1L2	0.72	0.46	1.03	0.44	0.38	1.13	0.73	3.02	0.77
ALDH2	39.66	34.32	30.37	43.07	38.08	33.6	39.07	35.53	30.96
ALDH3A1	0.88	0.07	0.22	8.66	0.92	9.93	0.02	0.01	0.03
ALDH3A2	9.18	6.83	8.05	12.38	9.85	11.01	7.61	7.72	7.16
ALDH3B1	0.18	0.05	0.05	0.26	0.15	0.07	0.16	0.07	0.09
ALDH3B2	0	0	0	0	0	0	0	0	0
ALDH4A1	2.56	2.75	3.25	3.71	3.75	4.2	2.97	2.5	3.51
ALDH5A1	0.23	0.17	0.66	0.1	0.09	0.41	0.19	0.27	0.54
ALDH6A1	3	4.19	4.54	3.67	4.28	5.17	2.63	2.27	4.4
ALDH7A1	3.36	5.6	4.61	2.9	4.61	3.79	6.73	5.74	6.73
ALDH8A1	0.14	0.05	0.05	0.04	0.05	0.04	0.03	0.05	0.09
ALDH9A1	14.76	13.89	15.61	16.9	13.99	16.31	16.49	14.88	17.01
ALDOA	135.11	126.95	138.53	124.56	116.79	146.15	157.67	140.79	158.51
ALDOB	0.08	0.05	0.06	0.15	0.15	0.06	0.03	0.08	0.02
ALDOC	1.7	3.64	4.4	1.52	2.62	3.02	1.16	1.71	1.47
ALG1	3.22	2.92	3	2.73	2.64	3.24	3.51	3.54	3.46
ALG10	1.27	1.17	1.52	0.96	0.91	0.94	2.08	1.73	1.63
ALG10B	0.97	0.98	1.33	0.67	0.72	0.9	1.08	1.06	1.39
ALG11	0.51	0.59	0.71	0.61	0.65	0.69	0.68	0.52	0.67
ALG12	8.76	8.04	9.53	9.38	9.33	10.98	7.33	7.52	7.97
ALG13	2.2	2.52	2.61	2.32	2.33	2.32	2.57	2.72	2.31
ALG14	5.14	3.35	5.13	5.3	3.67	5.2	4.86	3.38	4.88
ALG1L	0	0	0.02	0	0.04	0	0	0	0.04
ALG1L2	0	0	0.02	0.08	0.04	0.02	0.02	0.06	0.02
ALG1L9P	0.07	0.06	0.1	0.05	0.04	0.08	0.05	0.08	0.1
ALG2	11	9.27	10.61	11.43	10.66	11.95	10.59	11.12	9.71
ALG3	9.66	9.51	9.45	8.68	8.61	9.01	10.44	9.45	10.54
ALG5	11.65	10.96	12.96	12.3	11.91	13.3	13.07	11.43	14.35
ALG6	3.2	2.67	3.2	3.11	2.54	3.24	3.95	2.85	3.72
ALG8	11.97	11.12	11.4	11.12	10.01	10.23	16.6	10.1	12.99
ALG9	2.7	2.86	2.83	2.98	2.9	2.76	2.87	2.86	3.02
ALK	0	0	0	0.05	0.02	0.01	0	0.01	0
ALKBH1	2.83	3.22	3.7	3.28	3.23	3.31	3.28	3.65	3.98
ALKBH2	2.53	2.55	3.5	2.58	2.62	2.32	3.39	4.27	4.06
ALKBH3	7.49	8.21	7.96	7.99	7.91	9.04	10.62	9.48	9.88
ALKBH3-AS1	0.12	0.09	0.12	0.05	0.08	0.12	0.16	0.1	0.14
ALKBH4	2.56	2.81	2.96	2.5	3.04	3.11	3.16	2.79	3.3
ALKBH5	20.17	17.53	16.17	22.96	20.69	20.11	21.69	22.86	18.97
ALKBH6	3.07	3.69	2.58	3.02	3.37	3.6	2.6	2.66	2.84
ALKBH7	6.7	6.31	7.2	6.49	6.12	8.15	6.33	6.17	6.25
ALKBH8	4.12	4.11	4.83	3.84	3.72	3.91	6.88	5.38	7.54
ALLC	0	0	0	0	0	0	0	0	0
ALMS1	1.87	2.29	2.5	1.65	2.05	1.83	2.33	2.81	2.92
ALMS1-IT1	0.12	0.09	0.04	0.05	0.14	0.1	0.18	0.08	0.23
ALMS1P	0.01	0.06	0.05	0.02	0.02	0.03	0.01	0.05	0.01
ALOX12	0.88	0.85	0.79	0.65	0.78	0.74	0.7	0.79	0.67
ALOX12-AS1	0.09	0.24	0	0.03	0.03	0.16	0	0.1	0.03
ALOX12B	0	0	0	0	0	0.02	0	0	0
ALOX12P2	0	0.01	0.02	0	0	0.03	0	0	0.01
ALOX15	0	0.02	0	0.01	0.01	0.01	0	0	0.01
ALOX15B	0	0.01	0	0.01	0.03	0.01	0	0	0
ALOX15P1	0	0	0	0.03	0	0	0	0	0
ALOX5	0.01	0.02	0.02	0	0.02	0.03	0	0	0.02
ALOX5AP	0	0.11	0.05	0	0.02	0.03	0.05	0.03	0.06
ALOXE3	0.02	0.01	0.01	0.01	0.01	0.02	0	0.01	0.01
ALPI	0	0	0	0	0	0	0	0	0
ALPK1	0.96	1.27	0.69	1.06	1.19	0.76	0.88	0.89	0.72
ALPK2	0	0	0	0	0	0	0	0	0
ALPK3	1.97	3.41	2.37	0.86	1.9	1.33	1.88	2.41	1.91
ALPL	0.29	0.38	0.22	11.3	5.72	2.16	0.09	0.02	0.09
ALPP	0.01	0	0	0	0	0	0	0	0.01
ALPPL2	0	0	0	0	0	0	0	0	0
ALS2	5.23	4.67	5.5	6.63	6.07	6.33	5.11	5.15	5.01
ALS2CL	2.15	1.26	1.15	7.32	7.02	4.89	1.4	1.4	0.9
ALS2CR11	0.01	0.01	0.01	0.01	0.01	0.02	0.01	0.01	0
ALS2CR12	0.11	0.15	0.13	0.14	0.14	0.18	0.12	0.12	0.11
ALS2CR8	0.02	0.03	0.03	0.03	0.04	0.01	0.01	0.02	0.02
ALX1	9.44	7.43	7.77	5.07	4.12	5.16	10.86	8.35	9.19
ALX3	0.76	0.74	0.61	0.8	1.01	0.84	0.89	1.17	1.02
ALX4	0.03	0.01	0.03	0.03	0.01	0.01	0.01	0.02	0.02
ALYREF	34.48	36.67	42.37	28.81	31.8	35.34	57.35	35.87	60.39
AMACR	0.1	0.06	0.18	0.2	0.16	0.18	0.11	0.08	0.17
AMBN	0	0	0	0	0	0	0	0	0
AMBP	0.01	0.01	0.01	0.01	0.02	0.02	0.01	0.02	0
AMBRA1	5.28	5.13	5.28	5.69	5.26	5.15	5.26	5.19	5.23
AMD1	16.29	13.02	19.17	14.51	12.08	14.13	24.19	17.75	22.93
AMDHD1	0	0.04	0.02	0.03	0	0.05	0.04	0.01	0.07
AMDHD2	3.69	5.05	5.07	3.22	4.54	4.66	3.97	5.3	5.41
AMELX	0	0	0	0	0	0	0	0	0
AMELY	0	0	0	0	0	0	0	0	0
AMER1	0.61	0.51	0.85	0.34	0.39	0.62	0.66	0.55	0.99
AMER2	0.01	0	0	0	0	0	0	0	0
AMER3	0	0	0	0	0	0	0	0	0
AMFR	21.02	20.51	18.93	23.28	20.96	21.38	19.04	22.78	19.36
AMH	1.19	0.11	0.69	0.31	0.03	0.19	1.21	0.28	0.91
AMHR2	0	0.01	0	0.01	0	0	0	0	0
AMICA1	0	0	0.01	0	0	0.02	0	0	0
AMIGO1	0.28	0.33	0.61	0.27	0.41	0.67	0.21	0.57	0.46
AMIGO2	15.08	13.79	10.72	10.43	8.79	9.15	15.09	14.46	10.01
AMIGO3	1.49	1.69	1.77	1.67	1.93	2.37	1.16	1.44	1.33
AMMECR1	3.67	3.01	3.98	4.4	3.79	4.55	3.71	2.63	3.97
AMMECR1L	9.56	9.1	9.97	10.03	9.5	9.87	9.61	10.13	10.38
AMN	0.02	0.03	0.01	0.02	0.04	0	0	0.01	0.02
AMN1	2.31	3.04	2.55	2.06	2.43	2.53	2.21	2.38	2.68
AMOT	1.28	1.39	1.56	1.24	1.38	1.53	1.44	1.45	1.89
AMOTL1	14.05	12.73	15.54	17.64	20.26	16.98	16.02	17.09	17.05
AMOTL2	26.98	28.05	27.92	24.42	21.44	24.23	26.33	26.81	26.44
AMPD1	0	0	0	0.01	0	0.01	0.01	0	0.01
AMPD2	10.06	9.26	8.87	11.26	14.28	12.37	10.5	9.47	10.36
AMPD3	0.21	0.09	0.19	0.17	0.09	0.19	0.11	0.02	0.23
AMPH	6.07	7.85	12.04	0.89	1.03	3.15	8.55	5.79	11.63
AMT	1.03	1.32	0.92	0.87	0.93	0.82	0.99	1.52	0.83
AMTN	0	0	0	0	0.02	0	0	0.06	0
AMY1A	0	0	0	0	0	0	0	0	0
AMY1A_copy2	0	0	0	0	0	0	0	0	0
AMY1A_copy3	0	0	0	0	0	0	0	0	0
AMY1B	0	0	0	0	0	0	0	0	0
AMY1B_copy2	0	0	0	0	0	0	0	0	0
AMY1B_copy3	0	0	0	0	0	0	0	0	0
AMY1C	0	0	0	0	0	0	0	0	0
AMY1C_copy2	0	0	0	0	0	0	0	0	0
[truncated: 34,814 more rows]
