# Supplementary material for: Atheroprone fluid shear stress-regulated ALK1-Endoglin-SMAD signaling originates from early endosomes
Source: BMC Biol. 2022 Sep 28;20:210. doi: 10.1186/s12915-022-01396-y (PMC9520843; doi:10.1186/s12915-022-01396-y)
Supplement: Supplementary file 3 — Additional file 3. RNAseq csv file: Differential expression values of LSS vs. HSS. [file 12915_2022_1396_MOESM3_ESM.csv]

GeneID	baseMean	log2FoldChange	lfcSE	stat	pvalue	padj
CACNA1D	7.501703505	4.361864525	1.210236926	3.604141	0.000313187	0.004141633
CD36	51.03362046	3.960054959	0.645570816	6.134191416	8.56E-10	7.78E-08
ZCCHC12	11.91328212	3.802046455	1.097628419	3.46387392	0.000532456	0.00635766
ANKS1B	11.601816	3.715662108	0.957250924	3.881596785	0.000103773	0.001710433
MIR548AO	5.610936254	3.682585627	1.232933902	2.986847568	0.002818702	0.024241749
CYSLTR2	16.42018812	3.55022474	1.300083262	2.730767209	0.006318709	0.04481966
SLC16A12	36.98079948	3.518578595	0.77415734	4.545043255	5.49E-06	0.000146844
BRINP1	6.461833377	3.50596939	1.242142553	2.822517739	0.004764819	0.036397477
KIAA1755	39.91457931	3.452600812	0.537758266	6.420358424	1.36E-10	1.50E-08
KLHL23	5.181916319	3.384689964	1.292798958	2.618110065	0.008841828	0.057511451
KCNF1	14.4691575	3.329689408	0.947876774	3.51278721	0.000443432	0.005466151
ZDHHC8P1	10.74511015	3.236659106	1.504801279	2.150888062	0.031485036	0.144567133
BEND5	6.943376733	3.217058136	1.359790259	2.365848788	0.01798879	0.097691839
CXXC4	19.54034787	3.21632233	0.665666503	4.831732281	1.35E-06	4.60E-05
CXCL11	7.767558114	3.165009737	1.155586254	2.738877972	0.006164925	0.04397846
EGR2	6.753685788	3.118129131	1.257958076	2.478722615	0.01318538	0.07770286
IGSF9	6.246581613	3.114635916	1.244386649	2.502948676	0.01231634	0.073999868
HIST1H1E	8.002893959	2.987716948	1.059199648	2.820730684	0.004791441	0.036496216
UOX	6.729396732	2.979643029	0.937737653	3.177480419	0.001485607	0.014664117
LOC100130417	39.6176741	2.977432961	0.627817119	4.742516362	2.11E-06	6.63E-05
C2CD4A	25.78993052	2.974149294	0.924205663	3.21806002	0.001290608	0.013059647
MMP7	8.948660909	2.9710287	1.068291899	2.781101965	0.005417472	0.039841095
NOG	41.39932745	2.96231724	0.618827221	4.786985995	1.69E-06	5.56E-05
EGR3	13.19780671	2.961307807	1.609649832	1.839721751	0.065809099	0.24361099
CD69	7.72765684	2.935542135	0.989136062	2.967783955	0.002999551	0.025385724
GPR158	29.54073804	2.932593863	0.702713823	4.173240611	3.00E-05	0.000592735
SAMD11	39.59726245	2.928842873	0.743119957	3.941278719	8.10E-05	0.001396083
COLEC10	61.79008235	2.907684932	1.11566195	2.606241911	0.009154178	0.059134143
STK32A	5.25917853	2.892433357	1.022190694	2.829641646	0.004660017	0.035819398
GPRC5C	10.15133407	2.872004572	1.578303656	1.819678084	0.068808043	0.250364813
EDNRA	7.276218013	2.849632541	1.022118686	2.787966387	0.005304005	0.039277641
F5	12.23591261	2.821600443	0.797190293	3.539431512	0.00040099	0.005016451
CXCL6	10.6049056	2.819279228	0.999403641	2.820961533	0.004787994	0.036487347
SCARNA27	5.690363166	2.804857508	1.013906574	2.76638655	0.00566813	0.041166962
GRIN2A	32.100726	2.799968398	0.679266709	4.122045673	3.76E-05	0.00072598
STOX1	6.009094792	2.779483493	1.439923357	1.930299609	0.053569725	0.211945749
HIST1H2AM	6.773986334	2.730246924	1.252516344	2.179809419	0.029271591	0.137281961
FST	125.8090435	2.670490213	0.634682676	4.207599031	2.58E-05	0.000529555
ENAM	8.528825527	2.668449605	1.053102818	2.533892759	0.011280325	0.068901695
STAMBPL1	7.685794738	2.668422708	1.112004986	2.399649949	0.016410757	0.091356261
INHBB	8.535115775	2.666776777	1.590552801	1.676635177	0.093613844	0.303940598
TRPC4	18.71785863	2.660468156	1.086911504	2.447732081	0.014375851	0.082825623
LRRC17	881.3128841	2.655995977	0.408141137	6.507542949	7.64E-11	9.05E-09
OLFML2B	92.80409812	2.650217617	0.535028697	4.953412087	7.29E-07	2.78E-05
CACNA1H	19.39815511	2.633128078	0.799364235	3.294027881	0.000987627	0.010526787
LINC00632	7.021661218	2.630659627	0.983297136	2.67534556	0.007465226	0.050810571
SLC22A18AS	12.52867737	2.612460103	0.736998924	3.544727161	0.00039302	0.00492445
SCARNA22	6.977129409	2.5507018	0.973761054	2.61943296	0.008807608	0.057358876
DMC1	7.084642179	2.543886514	1.272567459	1.999018988	0.045606299	0.18880205
DOK6	25.59315185	2.540270323	0.453776445	5.598065639	2.17E-08	1.36E-06
COL11A1	7.188627581	2.539464747	1.118195031	2.271039198	0.023144605	0.116681201
AK026379_gene	82.58842112	2.538966216	0.837217744	3.032623513	0.002424379	0.02164208
GALNT14	5.610744801	2.537232707	1.330075471	1.907585518	0.056444808	0.219618347
CPA3	37.21621796	2.536410419	0.814888689	3.112585135	0.001854565	0.017462184
FILIP1	545.7396105	2.512531119	0.474076072	5.299847998	1.16E-07	5.72E-06
ZNF704	3449.603848	2.505425824	0.357620474	7.00582324	2.46E-12	4.01E-10
MS4A6A	40.21256325	2.499200777	0.517779562	4.826765987	1.39E-06	4.71E-05
SYN2	17.11982127	2.49533038	0.623009052	4.005287521	6.19E-05	0.001118438
SAT1	10642.06133	2.490633809	0.206036299	12.08832533	1.22E-33	3.24E-30
5_8S_rRNA	14.57276218	2.489601025	0.628085139	3.963795464	7.38E-05	0.001294615
MAL2	184.9819623	2.472921131	0.95889496	2.578928072	0.009910742	0.062703975
ATOH8	1574.336508	2.457833064	0.343416608	7.157001157	8.25E-13	1.43E-10
ZNF853	75.80921773	2.451683551	0.449676984	5.452099263	4.98E-08	2.83E-06
PRSS27	7.498545503	2.43314986	0.771584247	3.153446782	0.001613546	0.015663255
KLF15	17.7675656	2.43057998	0.548212422	4.433646306	9.27E-06	0.00023002
FABP4	387.1802471	2.424486968	0.618905508	3.917378238	8.95E-05	0.001517711
CDKN1C	64.63165631	2.413461762	0.489268075	4.932800408	8.11E-07	3.04E-05
CLDN23	19.83687076	2.406322559	0.684072157	3.517644353	0.000435395	0.00538785
GDF7	21.42578192	2.403557948	0.692122583	3.472734462	0.000515185	0.006183765
DYTN	6.333480518	2.396763925	1.014846046	2.361701987	0.018191259	0.098404567
LOC100128568	9.582624373	2.363820205	1.036334693	2.280942846	0.022551829	0.114645038
VIT	127.454295	2.354651989	0.323117027	7.287303953	3.16E-13	5.95E-11
AMPH	1612.46729	2.349995943	0.444153889	5.290949834	1.22E-07	5.99E-06
GPRIN3	186.8024399	2.348714891	0.735382048	3.19387031	0.001403792	0.013983689
LAMP5	5.264681072	2.347699209	0.973103291	2.41258994	0.015839629	0.089201827
TMEM184A	27.53511849	2.34063099	0.639686623	3.65902757	0.000253174	0.003465537
AK093256_gene	5.656331138	2.327233572	0.86594185	2.687517148	0.007198541	0.049310312
MGC12916	7.172491771	2.293234512	0.996130991	2.302141518	0.021327193	0.110282706
AK056897_gene	20.06592474	2.28436031	0.895085121	2.552115164	0.010707112	0.066355359
MYB	9.089265268	2.2792904	0.945789313	2.409934611	0.01595538	0.089475487
TXK	13.11936375	2.271730853	0.952057057	2.386128893	0.017026782	0.093870412
SLC7A14	41.63307371	2.268405411	1.005550097	2.255885031	0.024077832	0.119924107
LRRC4	776.5929181	2.262221888	0.505259888	4.477343125	7.56E-06	0.000195368
MANSC4	8.349080736	2.260892798	0.954441998	2.368811099	0.017845365	0.097243252
ELFN2	33.76767599	2.254324839	1.189371039	1.895392409	0.058040434	0.223710331
AX746834_gene	16.93438776	2.244512607	0.69616569	3.224106902	0.001263662	0.012855663
TMSB15A	31.7983495	2.240533944	0.528548137	4.239034797	2.24E-05	0.000475999
UBE2QL1	70.65415215	2.239438675	0.394577006	5.675542775	1.38E-08	9.02E-07
BC148240_gene	18.20160531	2.22135846	0.651232736	3.411005522	0.000647238	0.007412635
DACT1	148.4411181	2.212368676	0.646895782	3.419976968	0.000626264	0.007220898
LPPR3	59.10167148	2.204795044	0.516982005	4.264742334	2.00E-05	0.000435337
HCRTR1	13.45932985	2.204675132	0.853800225	2.582190853	0.009817528	0.062219672
CCL16	6.642795102	2.185778074	1.265363117	1.727391959	0.084097294	0.283959352
TRIL	28.31968455	2.184361855	0.698127801	3.128885359	0.001754708	0.016698967
GXYLT2	42.31313295	2.182478763	0.631375455	3.456705112	0.000546823	0.006500077
ZDHHC22	20.65137989	2.168314314	0.614995211	3.525741789	0.000422298	0.005249894
SRRM3	11.51920698	2.158927108	0.721811188	2.990985928	0.002780783	0.024006026
LOC101927640	7.573806391	2.153975572	0.809014277	2.66246917	0.007756968	0.052130474
GPM6A	11.62621007	2.153176777	1.160392085	1.85555969	0.063516344	0.238436089
NEIL3	123.8630163	2.151580522	0.405007943	5.312440316	1.08E-07	5.39E-06
TNR	18.21808975	2.151536244	0.695189292	3.094892672	0.001968841	0.018395689
FBXO43	34.83297909	2.123421686	0.595491135	3.565832571	0.000362703	0.004655912
KIF18B	817.0643532	2.114953122	0.384961438	5.493935008	3.93E-08	2.29E-06
GDF6	8130.572259	2.107046875	0.185552762	11.35551341	6.96E-30	1.11E-26
HSPA12A	5.662525902	2.10369299	0.963601728	2.183156099	0.029024317	0.13648258
PNMAL1	42.80742054	2.099278418	0.374158906	5.610660024	2.02E-08	1.28E-06
Sep 04	9.884682557	2.09031008	1.111035512	1.881407081	0.059916564	0.229118879
EGR1	587.7762393	2.087587191	1.037932963	2.011292892	0.044294529	0.184807131
MAP3K9	8.765902962	2.075998913	2.131175366	0.974109849	0.330002	0.63033207
TNFSF15	1838.686159	2.07069431	0.351236467	5.895442266	3.74E-09	2.89E-07
CSPG5	11.95571757	2.068944239	0.640892321	3.228224419	0.001245612	0.012717016
KCND2	49.87589787	2.065720909	0.857142311	2.410009264	0.015952115	0.089475487
MXRA5	7.219645944	2.056156113	1.262958923	1.628046705	0.103514983	0.325497956
MAGEL2	30.58171177	2.04882555	1.109909232	1.845939731	0.064900957	0.241591735
FAM64A	354.3988501	2.042171557	0.495542504	4.121082535	3.77E-05	0.000728142
AURKB	556.4442321	2.035592179	0.454816337	4.475635577	7.62E-06	0.000196019
KCNQ3	6.437832334	2.034300949	1.09407595	1.85937818	0.062973552	0.237289926
RRM2	3504.61335	2.032903838	0.430222451	4.725238849	2.30E-06	7.18E-05
NDC80	681.3168614	2.032738507	0.362412578	5.608907161	2.04E-08	1.29E-06
KIAA0101	378.7007635	2.029151195	0.441850641	4.592391653	4.38E-06	0.000123126
IRAIN	12.98059183	2.023703383	0.580460122	3.486377973	0.000489609	0.005907822
ACSM1	96.01212062	2.023410121	1.681931461	1.20302769	0.228965605	0.519803226
HTR2B	120.7965469	2.012005397	0.530509988	3.79258721	0.000149086	0.002276585
CXCL12	52.71969778	2.009891915	0.896199845	2.242682729	0.024917281	0.122804405
SULT1C4	223.3819537	2.009671578	0.604092808	3.326759646	0.000878621	0.009595216
CRHBP	49.89361643	2.003833674	0.620602816	3.228850436	0.001242889	0.012705438
OLFM2	50.58904041	1.997799875	0.388211345	5.14616562	2.66E-07	1.17E-05
BRIP1	460.7543116	1.996471396	0.332748544	5.99994029	1.97E-09	1.65E-07
AK097957_gene	15.05355935	1.994104585	0.849654444	2.346959519	0.018927311	0.101072094
RGCC	260.6330173	1.993591599	0.515837543	3.864766388	0.000111196	0.00180421
BC146941_gene	11.84722267	1.992099823	0.633818303	3.143014036	0.001672178	0.016103395
MS4A2	146.0192686	1.991224635	1.82856557	1.088954461	0.276173968	0.578395258
CENPM	139.1370617	1.989068356	0.408482293	4.869411453	1.12E-06	3.96E-05
DQ596206_gene_copy4	6.408632078	1.988452467	1.107019853	1.796221144	0.072459353	0.258462594
PDZRN3	106.4023922	1.988224674	0.536163034	3.708246462	0.000208699	0.002968583
CRABP1	21.65265375	1.983623715	1.41957998	1.397331424	0.16231393	0.428867149
DIO2	133.5150949	1.980621005	0.857867301	2.308773166	0.020956172	0.108923041
RND1	371.5701106	1.979757758	0.306995498	6.448816903	1.13E-10	1.28E-08
IL21R	58.34304187	1.977998842	0.711902605	2.778468331	0.005461584	0.040110152
AK298300_gene	7.758436637	1.974628915	0.854471604	2.310935677	0.020836408	0.108512213
TYRP1	29.10832746	1.973722869	1.083554017	1.821526973	0.06852679	0.249511802
FAT3	344.5414244	1.973239046	0.320507155	6.156614645	7.43E-10	6.87E-08
CCNB3	31.15155588	1.970939613	0.374362549	5.264788418	1.40E-07	6.76E-06
DCAF12L1	60.40248664	1.962261678	0.544250605	3.605437752	0.000311627	0.004127834
CYP2J2	9.129747158	1.961445767	0.875590379	2.240140841	0.025081781	0.123159555
RASD1	152.6573845	1.961134534	0.469845601	4.173997861	2.99E-05	0.00059223
AK126351_gene	16.13410936	1.960819744	0.558479123	3.510999181	0.000446426	0.005494577
TMEFF2	43.40787703	1.954632362	0.491440233	3.977355191	6.97E-05	0.001237934
LRRC36	14.95078388	1.953664937	0.720177601	2.712754373	0.006672655	0.046545551
IL12A	6.033870998	1.950354375	0.884716003	2.204497678	0.027489363	0.131076629
LOC102723927	10.6526728	1.949209913	0.726760296	2.682053386	0.007317178	0.049994464
ACSM3	236.7986455	1.938314118	1.59210608	1.217452871	0.223431958	0.51280938
RND2	8.192483156	1.938132139	0.88845245	2.181469745	0.02914869	0.136838767
CDK1	1431.13088	1.937160732	0.364742615	5.311034835	1.09E-07	5.41E-06
DEPDC1	1006.011182	1.920809174	0.433400054	4.431954161	9.34E-06	0.000231474
HMMR	733.3479777	1.920693509	0.515390709	3.726674687	0.000194023	0.002797145
BEND4	5.278347894	1.918935881	1.205355406	1.592008359	0.111382826	0.340849209
RNF157	7.963236073	1.918533993	1.104523231	1.736979304	0.082390824	0.280567518
KCNT2	55.29470366	1.910891027	0.574308369	3.327290929	0.000876948	0.009583485
CLEC4M	115.0373245	1.909800538	1.37705061	1.386877522	0.165479113	0.434644334
SPC25	207.9345895	1.90844289	0.408454612	4.672349956	2.98E-06	8.95E-05
KIF15	510.0738812	1.905909613	0.392255053	4.858852927	1.18E-06	4.14E-05
MAST1	14.60044397	1.905740104	0.811798993	2.347551698	0.018897251	0.100949448
TUB	337.7572141	1.904463731	0.425538074	4.475424988	7.63E-06	0.000196019
NCAPH	688.6480736	1.900242715	0.416359394	4.563948221	5.02E-06	0.000137704
LRRC4C	12.29623879	1.897595187	0.937569822	2.023950795	0.042975215	0.180669928
HAP1	18.55242612	1.8974592	0.584608078	3.245694461	0.001171645	0.012069757
CCDC74B	5.196299625	1.896067182	1.102055286	1.720482816	0.085344715	0.28635704
KIF18A	404.8980827	1.894441612	0.359769808	5.26570482	1.40E-07	6.75E-06
EFNB3	200.6210179	1.89358678	0.280690977	6.746161912	1.52E-11	2.13E-09
COL21A1	37.19305754	1.8866996	0.803693458	2.34753634	0.01889803	0.100949448
UBE2C	852.8311354	1.883889445	0.459329675	4.101388493	4.11E-05	0.000783523
THSD7B	11.7333098	1.878705142	1.038577546	1.808921393	0.070463216	0.254246423
CENPA	282.7162086	1.87627958	0.543605849	3.451544134	0.000557389	0.006593819
AMH	53.608372	1.875192237	0.896609454	2.091425902	0.036489902	0.16084934
ASF1B	519.9556385	1.86931698	0.346696265	5.391800166	6.98E-08	3.72E-06
LOC79160	5.461711021	1.867703585	1.053552191	1.772767975	0.076267162	0.266177557
C14orf132	2645.400149	1.866631662	0.217019624	8.601211402	7.89E-18	3.41E-15
C3AR1	5.758769156	1.864708754	1.002544458	1.859976124	0.062888904	0.237037177
MIR100HG	45.34905569	1.86468605	0.317076026	5.880879969	4.08E-09	3.11E-07
BIRC5	801.5892776	1.860928508	0.407762891	4.563751511	5.02E-06	0.000137704
MKI67	9363.364188	1.852781051	0.342739674	5.405796861	6.45E-08	3.50E-06
POLQ	491.2370442	1.852468681	0.347607711	5.329193289	9.86E-08	4.99E-06
CDCA2	762.5344385	1.848684631	0.488562366	3.783927625	0.000154373	0.002339442
IRS2	108.764047	1.84667381	0.513528997	3.596045836	0.000323091	0.004241032
SKA3	528.5205975	1.839385426	0.364714396	5.04335844	4.57E-07	1.87E-05
SNAP25	15.46860058	1.837588786	1.021043199	1.799716983	0.071905338	0.2572438
ADRA2A	15.12405121	1.836112351	0.916675191	2.003013028	0.04517589	0.187505745
MYBL2	1950.375948	1.826219625	0.312219289	5.849156952	4.94E-09	3.69E-07
FAM74A4	12.49908468	1.826202336	1.16559444	1.566756217	0.117171685	0.351471088
ZNF724P	11.26897299	1.82602349	0.803358507	2.272987059	0.02302696	0.116247248
PBK	911.0189934	1.823776613	0.480006241	3.799485206	0.000144997	0.002222638
CACNA1B	6.795470688	1.822104617	1.013691066	1.797494994	0.072257072	0.258097871
KCTD16	483.3819174	1.819213503	0.214999073	8.461494642	2.64E-17	9.81E-15
CCNB2	802.288196	1.818143841	0.373571843	4.86691884	1.13E-06	4.00E-05
E2F2	120.1406596	1.817935952	0.468927643	3.876794171	0.000105842	0.001732036
AK000470_gene_copy2	13.3249703	1.815706739	1.830419482	0.991962092	0.321216018	0.622707103
NCAPG	1907.028884	1.813451745	0.389978284	4.650135196	3.32E-06	9.82E-05
NEK2	342.8135637	1.812912968	0.465442128	3.895034119	9.82E-05	0.001639483
KCNN2	7.720829041	1.810016364	0.845231584	2.141444306	0.032238225	0.146594069
GRIK2	8.595198382	1.809148527	0.908682009	1.990958894	0.046485407	0.191548629
RTKN2	84.07474892	1.807884438	0.801735317	2.254964201	0.024135576	0.120024755
CTHRC1	152.0666721	1.802886468	1.159247617	1.555221198	0.119893397	0.355565876
NUF2	528.5097724	1.801476064	0.488425198	3.688335635	0.000225726	0.003160161
SHCBP1	1314.790574	1.801257176	0.356159935	5.057439079	4.25E-07	1.76E-05
SCIN	13.5458693	1.794953784	0.576245151	3.114913471	0.001839989	0.017345366
EDA	136.081253	1.79234456	0.468789647	3.823345016	0.000131653	0.002049111
TRO	794.8086714	1.790751713	0.45901799	3.901266946	9.57E-05	0.001605352
LINGO2	12.41319297	1.788169294	0.862922447	2.072224798	0.038244482	0.166361013
ANKRD18B	386.3335746	1.785192936	0.46484514	3.840403569	0.000122832	0.001942474
BUB1B	1175.156361	1.781220609	0.424673235	4.194332166	2.74E-05	0.000552468
FAM111B	630.2211693	1.778704154	0.383638761	4.636403655	3.55E-06	0.000104193
NEGR1	1727.802906	1.776914803	0.296773718	5.987439907	2.13E-09	1.75E-07
BEX2	5.260176851	1.775597438	1.345324427	1.319828438	0.186892304	0.464417458
BUB1	1264.635611	1.771644231	0.469052324	3.777071638	0.000158683	0.002388913
CDC20	2040.130586	1.769166586	0.509080682	3.475218464	0.000510437	0.006131386
ANGPT2	2021.438355	1.768881531	0.92477358	1.912772564	0.055777175	0.217491245
ANLN	4776.945901	1.768810448	0.360659207	4.904381799	9.37E-07	3.41E-05
KIFC1	1032.614511	1.767707535	0.376449378	4.695737694	2.66E-06	8.14E-05
ESCO2	405.8631432	1.766777841	0.54157559	3.262292233	0.001105152	0.011540929
TOP2A	5375.301817	1.759629134	0.361344795	4.869667859	1.12E-06	3.96E-05
TROAP	455.7987088	1.758466087	0.419667453	4.190141683	2.79E-05	0.000560647
NOTCH3	388.2187917	1.758048285	0.381745226	4.605292134	4.12E-06	0.000116967
KRT121P	5.463591032	1.75630304	1.291249	1.360158296	0.173779836	0.44694544
ADORA3	7.159479083	1.75220375	0.718359035	2.439175487	0.014720818	0.084357144
CEP55	1729.579587	1.750971266	0.374532889	4.675080121	2.94E-06	8.88E-05
MAD2L1	679.4609132	1.746338158	0.412080802	4.237853717	2.26E-05	0.000477243
EPB41L4B	38.43531272	1.743591045	0.55879315	3.120279919	0.001806793	0.017103019
PSRC1	187.774402	1.741106554	0.522587161	3.331705565	0.000863155	0.009452141
NUSAP1	1523.672768	1.740962047	0.386925651	4.499474368	6.81E-06	0.000177962
DLGAP5	2456.853623	1.740732508	0.440824502	3.948810691	7.85E-05	0.001363414
AK126616_gene	10.81748674	1.740129182	0.770876588	2.257338216	0.023986949	0.119657829
DEPDC7	10.92053809	1.739210029	0.982198908	1.770730975	0.076605449	0.266950288
LOC100507420_copy2	31.26249026	1.735229173	0.707954704	2.451045474	0.014244196	0.082274639
BACH2	158.4263998	1.735180705	0.578791678	2.997936515	0.002718143	0.023585006
SELE	217.5411888	1.733198719	0.615320999	2.816739105	0.004851392	0.036886716
KIF4A	1106.023462	1.732651541	0.398405194	4.348968253	1.37E-05	0.000316932
PKMYT1	363.7895611	1.731815678	0.394456252	4.390387199	1.13E-05	0.000269602
AK056486_gene	23.90557691	1.729402194	0.468822644	3.688819675	0.000225297	0.003157988
5S_rRNA_copy131	17.52697671	1.727686967	0.488983688	3.533220043	0.000410531	0.005127784
RAD51AP1	381.4376145	1.726236365	0.320031559	5.39395668	6.89E-08	3.69E-06
TRPM6	8.281179149	1.72280194	1.374483038	1.253418116	0.210053582	0.495329892
TRIP13	1069.827525	1.722195506	0.330163269	5.216193528	1.83E-07	8.56E-06
SMAD6	6903.665754	1.719770923	0.317132191	5.422883492	5.86E-08	3.23E-06
ERCC6L	351.2624002	1.717817658	0.385481303	4.456293066	8.34E-06	0.000210288
RNF144A-AS1	7.080955119	1.717320619	1.024045184	1.676996919	0.093543084	0.303940598
PLK1	1825.841746	1.716626809	0.458385946	3.744937697	0.000180439	0.002641805
SNORA24_copy2	11.8213212	1.714855036	0.62816931	2.729924894	0.006334876	0.0448945
SEMA6D	260.4860163	1.713248716	0.316354555	5.415596792	6.11E-08	3.34E-06
SBK1	77.60759844	1.713096924	0.787825384	2.174462715	0.029670403	0.138745363
KRT7	9198.593997	1.711450212	1.230256405	1.391132942	0.164185117	0.432197943
SMOC1	12.00172411	1.711113209	1.058006393	1.617299499	0.105813647	0.329711283
SKA1	458.9636535	1.710308415	0.33927726	5.041034621	4.63E-07	1.89E-05
EPHA5	228.790016	1.708143679	1.261851189	1.353680761	0.175838249	0.450168442
CST4	18.33096302	1.706593183	1.429491064	1.193846695	0.232537942	0.524670705
COL25A1	89.98512617	1.702541948	0.811455127	2.098134438	0.035893271	0.159273278
AX748120_gene	16.18525347	1.702324838	0.68066526	2.500972119	0.012385293	0.074246742
CPNE7	13.3045301	1.698150284	1.106716898	1.534403502	0.124930417	0.364284649
ADAM12	792.9105744	1.697044928	0.319270776	5.315378211	1.06E-07	5.32E-06
CLSPN	1165.126627	1.696281319	0.44209989	3.836873421	0.000124611	0.001956679
GPC4	48.82068471	1.69374123	1.130443087	1.498298542	0.134055703	0.379812613
BHLHE41	7.833060282	1.690559663	0.91920895	1.839146216	0.065893683	0.243754706
EXO1	406.5936708	1.689604358	0.365341876	4.624721303	3.75E-06	0.000108841
AK055364_gene	8.787155154	1.689080018	0.871715273	1.937651055	0.052665809	0.209510066
GREB1	36.870274	1.68226908	1.313274641	1.280972789	0.200203224	0.482128204
BC040304_gene	5.520855786	1.679589562	1.543505933	1.088165277	0.27652215	0.578874518
PDE7B	812.5763602	1.677258656	0.146461132	11.45190289	2.30E-30	4.09E-27
FAXC	36.13171749	1.676382835	0.603002689	2.780058638	0.005434908	0.039950949
CH25H	22.93935337	1.671181709	0.844016625	1.980034112	0.047699696	0.195044178
ANOS1	639.0834011	1.667634014	0.285770906	5.835562616	5.36E-09	3.97E-07
SHISA3	399.1106553	1.667131916	0.267311601	6.236661293	4.47E-10	4.41E-08
PRR15	19.64376597	1.665744287	0.532302783	3.129317262	0.00175213	0.01668437
KIF20A	1589.502684	1.664025862	0.449312702	3.703491703	0.000212652	0.003016755
TNFRSF8	20.11333603	1.6634969	0.573345104	2.901388516	0.003715129	0.030105165
TTK	620.4005172	1.662651757	0.425361769	3.90879453	9.28E-05	0.001561065
CCNA2	1605.656035	1.658423541	0.357966121	4.632906419	3.61E-06	0.000105484
DEPDC1B	279.9705298	1.658249167	0.513468938	3.229502398	0.001240058	0.012684615
HTR7	42.2755702	1.65789133	0.734302915	2.257775771	0.023959643	0.119558915
TYMS	711.5980995	1.652427903	0.360163719	4.587991006	4.48E-06	0.00012509
DIAPH3	1179.231097	1.649481445	0.333479387	4.946277069	7.56E-07	2.87E-05
GTSE1	1102.402455	1.648962448	0.385460573	4.277901721	1.89E-05	0.000415776
SLC25A30-AS1	7.376690873	1.646277489	0.810364916	2.031526115	0.042201653	0.178544597
BC043188_gene	11.68706228	1.64278343	0.752675264	2.182592558	0.029065828	0.136637596
PIP5K1P1	10.55952997	1.641653106	0.571465094	2.872709328	0.004069684	0.032274852
LOC100129940	25.68617092	1.640069235	0.586978828	2.794085846	0.005204666	0.038723105
SOX21	24.50234643	1.639793462	0.729680425	2.247276214	0.02462238	0.122008926
FBXO39	73.22836637	1.639709853	0.530949856	3.088257458	0.00201334	0.018747393
CENPH	249.0696828	1.637248408	0.315706144	5.185988421	2.15E-07	9.82E-06
ASPM	3400.499757	1.637140294	0.412164987	3.972050865	7.13E-05	0.001260231
CDCA8	876.4066475	1.637104631	0.406262556	4.029671472	5.59E-05	0.001021748
TICRR	351.7274441	1.636543893	0.307832134	5.31635172	1.06E-07	5.31E-06
KCNA6	16.87118555	1.636478899	1.194334486	1.370201496	0.170624012	0.441914255
FOSB	70.83998655	1.635183201	0.596854796	2.739666687	0.006150152	0.043935938
NPAS1	18.13000154	1.633368883	0.737817918	2.213783161	0.026843699	0.128727372
AX748210_gene	12.25825878	1.626766194	0.646424691	2.516559495	0.011850689	0.071605751
FAM101A	45.43894176	1.626628117	0.423967792	3.836678514	0.00012471	0.001956679
KIF2C	855.3831313	1.625641036	0.429103083	3.788462725	0.000151582	0.002308094
FAM196B	2407.631776	1.622277906	0.420865722	3.854621133	0.000115909	0.001856867
CASC5	1844.852586	1.621910337	0.334638776	4.846749546	1.26E-06	4.35E-05
SGOL1	218.3946004	1.619641309	0.380817875	4.253060099	2.11E-05	0.000453142
CXCR4	1357.877543	1.617439963	1.213092485	1.333319581	0.182426951	0.458375308
DHRS9	8.6479449	1.616420374	1.115005811	1.449696816	0.147143084	0.402622562
FANCB	143.9418197	1.612952817	0.368814591	4.373343291	1.22E-05	0.000286842
FAM74A3	14.91084612	1.612940377	0.907915571	1.776531242	0.075645397	0.264932883
NALCN	325.3199931	1.60750541	0.33200468	4.841815519	1.29E-06	4.41E-05
PRC1	2326.241117	1.595911852	0.334141059	4.776162062	1.79E-06	5.81E-05
BLID	14.99348347	1.593842432	0.680992484	2.340469931	0.019259489	0.102333238
KIT	309.5415104	1.591845066	1.123714816	1.416591687	0.156602341	0.419168741
SLC7A2	5781.620078	1.591312689	1.014817505	1.568077689	0.116863003	0.350895182
ADAMTS19	12.28668994	1.590962671	1.087318327	1.463198616	0.143413039	0.396516928
NEURL1B	35.76831327	1.589470667	0.73948477	2.149429888	0.031600338	0.144945377
BC069212_gene	101.0001002	1.589277739	0.557936469	2.848492306	0.004392692	0.034158732
ABCC9	10.04323726	1.587613257	2.086360212	0.76094878	0.446687661	0.725776659
CDC25C	153.7010281	1.586906346	0.473656965	3.350328322	0.000807158	0.00893069
IQGAP3	960.6683452	1.585818022	0.319623135	4.961524524	6.99E-07	2.69E-05
MYBL1	224.3413995	1.583309498	0.276114792	5.734243658	9.79E-09	6.66E-07
CDCA5	689.1129184	1.581825173	0.284697341	5.556164194	2.76E-08	1.66E-06
ZSWIM5	418.1116569	1.581447324	0.256854094	6.156987033	7.41E-10	6.87E-08
NUDT9P1	5.079980592	1.580567693	0.856466154	1.845452602	0.064971727	0.241764545
ARHGAP11A	1914.290401	1.579810216	0.405113891	3.899669331	9.63E-05	0.001611535
CDH2	9310.90632	1.57876801	0.423041356	3.731947213	0.000190005	0.002756629
HIST1H1B	5.510144408	1.578640279	1.226742959	1.286854975	0.198144841	0.480338001
PTTG1	848.2914025	1.577106009	0.397273631	3.969823033	7.19E-05	0.001267865
ESPL1	795.0181884	1.576906637	0.356512626	4.423143874	9.73E-06	0.000240376
MIR6739	5.226543671	1.573959498	1.15287134	1.365251649	0.17217397	0.444201619
ENTPD8	9.596299483	1.572242232	0.690983827	2.275367627	0.022883886	0.115964363
LINC01013	229.4291535	1.57194022	0.310757007	5.058422448	4.23E-07	1.76E-05
DHRS2	7.758082879	1.57166561	1.467713617	1.070825801	0.284247763	0.587369653
ANKFN1	17.78276829	1.568647823	1.26316	1.241844124	0.214294079	0.501404461
PIM3	4997.456159	1.568380302	0.462992261	3.387487078	0.00070536	0.007952963
AK5	175.5503531	1.567085803	1.003692709	1.561320301	0.118448196	0.353443404
PRRX2	11.74042269	1.567015236	0.762473089	2.055174483	0.039862155	0.171321541
EVI2B	76.04234038	1.564821899	0.457327373	3.421666818	0.000622385	0.00718981
CENPP	65.11177007	1.563936356	0.372308565	4.200645655	2.66E-05	0.000540697
RIBC2	28.26337592	1.563164969	0.678497943	2.303861027	0.021230446	0.110011378
KIF11	2137.952178	1.561779664	0.378872222	4.122180446	3.75E-05	0.00072598
SPNS3	8.065998625	1.560740893	0.700344432	2.228533306	0.025844973	0.125639473
DQ658414_gene	28.86983245	1.559822584	0.581546437	2.682197817	0.00731402	0.049994248
FZD7	23.4365199	1.556624457	0.738339143	2.108278385	0.035006916	0.156428004
SHF	182.8253608	1.555826295	0.301719541	5.156531427	2.52E-07	1.12E-05
TMOD1	85.94540758	1.553383297	0.515048077	3.015996691	0.002561361	0.022500567
ZNF730	9.66643935	1.552807327	0.845080015	1.837467812	0.066140864	0.244072931
LOC101929710	6.972288183	1.551420284	1.408892747	1.101162801	0.270825808	0.572008744
MCM10	653.6185793	1.551377934	0.422940278	3.668078012	0.000244381	0.003365338
RPSAP52	100.4410057	1.550151286	0.499622471	3.10264525	0.001917994	0.017995826
EME1	117.0315817	1.549523012	0.283844457	5.459056805	4.79E-08	2.73E-06
ST5	233.4261794	1.54861619	0.314842128	4.918707037	8.71E-07	3.21E-05
CENPE	2276.148597	1.547409183	0.388628865	3.981714489	6.84E-05	0.001219507
LINC00639	131.4796928	1.547354992	0.391084834	3.956571203	7.60E-05	0.00132497
GRIK4	53.38115252	1.54650713	0.894180161	1.729525209	0.083715139	0.283447191
CIT	938.9264598	1.540859102	0.333856464	4.615334041	3.92E-06	0.000112854
NPR3	7.627316171	1.54047782	1.177012548	1.308803227	0.190601014	0.468603569
SFMBT1	133.6940488	1.540148635	0.313622277	4.910839405	9.07E-07	3.31E-05
SLC6A15	41.09298159	1.539283671	0.89122814	1.727148865	0.084140932	0.284044971
CCNB1	2051.621056	1.53860303	0.4377632	3.514692488	0.000440263	0.005435469
PDGFRB	19.28383302	1.538442772	0.663898308	2.317286779	0.020488115	0.107187167
IMPG1	18.83422369	1.532789115	0.698184535	2.195392534	0.028135452	0.132967665
TK1	1091.564749	1.530024168	0.279402391	5.476059679	4.35E-08	2.51E-06
KCNJ16	8.262324843	1.528280239	0.79545628	1.921262398	0.054698635	0.214659248
STX1B	6.732890349	1.527257845	1.027969219	1.485703868	0.137357467	0.385681627
KIF20B	1390.913312	1.52274055	0.349692869	4.354508447	1.33E-05	0.00030992
DAPK2	33.84145365	1.518961694	0.413096262	3.677016314	0.000235978	0.003280709
ITPRIPL1	15.43647058	1.515192893	0.556840768	2.721052371	0.006507445	0.045797389
Y_RNA_copy87	9.789060244	1.514695932	0.747929141	2.02518641	0.042848227	0.180373209
FANCD2	717.2075301	1.512500045	0.297275528	5.087872705	3.62E-07	1.53E-05
MEST	3127.551103	1.511888829	0.754384814	2.004134759	0.045055627	0.18710373
BMPR1A	214.0632952	1.510556545	1.213943768	1.244338153	0.213375135	0.500211386
PTPN22	111.9664047	1.507009892	0.411109624	3.665712998	0.00024665	0.003390754
CKAP2L	866.161068	1.505492683	0.357916091	4.206272704	2.60E-05	0.000531467
TFAP2A	362.509036	1.505316137	1.436448294	1.047943141	0.294664804	0.598063038
PDE3B	124.5042114	1.503494491	0.838364629	1.793365844	0.072914445	0.2594643
RBPMS2	54.84273275	1.499407531	0.954540449	1.570816127	0.116225365	0.349550628
KCNIP3	19.91087683	1.498650815	1.036630096	1.445694873	0.148262803	0.404578545
SGK1	8278.426083	1.498617594	0.256818721	5.835312895	5.37E-09	3.97E-07
PAPL	6.935820486	1.494373106	1.289805809	1.158603176	0.246617974	0.541854914
CPXM1	159.9545363	1.487042906	0.52819564	2.815325975	0.004872778	0.03699239
ORC6	432.0789899	1.484135524	0.234451251	6.330252107	2.45E-10	2.57E-08
HIST1H4A	7.42602889	1.481684117	0.735665602	2.014072852	0.044001885	0.184066495
BCL2L11	317.7562552	1.478452445	0.237595217	6.222568207	4.89E-10	4.71E-08
TEAD3	86.07891533	1.475830993	0.414719454	3.558624942	0.000372801	0.00475307
NPTX1	429.4185353	1.475027623	1.071786276	1.376232983	0.168749514	0.43933679
WDR62	370.939396	1.472072943	0.278455217	5.286569801	1.25E-07	6.11E-06
HIST1H4E	16.55159214	1.472017219	0.749235743	1.964691663	0.049449935	0.200559505
IPO5P1	72.20077097	1.471381476	0.301911954	4.873544945	1.10E-06	3.92E-05
TCF7	104.7244629	1.469661459	0.391079548	3.757960415	0.000171304	0.002540638
BC031876_gene	5.656762241	1.467665072	0.89057343	1.648000065	0.099352658	0.316739839
TMPO-AS1	75.40754748	1.467507909	0.439492231	3.339098633	0.000840507	0.009235758
CD24	39.69074442	1.465443302	0.897341992	1.633093418	0.102449351	0.322878025
LHFPL2	4812.058942	1.465212775	0.179945068	8.142555907	3.87E-16	1.13E-13
PRR26	10.81254391	1.464668766	0.73099118	2.003675019	0.045104884	0.187259643
AFF2	584.8441739	1.46221162	0.202733757	7.212472383	5.49E-13	9.76E-11
PDGFC	702.0765662	1.459341287	0.3408974	4.280881242	1.86E-05	0.000411652
SALL2	218.5205017	1.457312992	0.615510892	2.36764777	0.01790157	0.097449879
PEG10	5354.653495	1.457133637	0.425836696	3.42181322	0.00062205	0.00718981
SRSF12	23.76905902	1.453871035	0.572922181	2.53764138	0.011160228	0.0685214
LOC729732	12.64443723	1.45382838	0.969637679	1.499352192	0.133782289	0.379778274
ZWINT	1367.05463	1.453702411	0.330441754	4.399269743	1.09E-05	0.000261135
DDX11-AS1	5.62203588	1.451762655	0.851490136	1.704967084	0.088200563	0.293109667
DNMBP-AS1	14.38050969	1.450909369	0.523438019	2.771883805	0.005573293	0.040669011
C16orf93	14.46386665	1.450826737	0.579472934	2.503700606	0.012290199	0.073938307
KIF23	1483.847915	1.450449953	0.343626511	4.22100713	2.43E-05	0.000504344
SNAI2	269.87767	1.449764183	0.631831709	2.294541668	0.021759404	0.11178964
E2F1	612.2301469	1.448791323	0.235758634	6.145231246	7.98E-10	7.34E-08
BLOC1S5	10.63337344	1.448432192	0.615268603	2.354146117	0.018565312	0.099604766
ITGA8	144.3917279	1.448227243	1.063008174	1.362385801	0.173076162	0.445751392
GBP4	4527.757165	1.448071372	0.690408963	2.097411028	0.035957206	0.159368258
ELAVL2	41.64542005	1.44588373	0.793363288	1.822473704	0.06838314	0.24910222
STC2	4780.499261	1.444487093	0.314948516	4.58642292	4.51E-06	0.000125813
KIF24	232.6582533	1.444483897	0.319446249	4.521837086	6.13E-06	0.000163086
BC039180_gene	6.985389574	1.443707745	1.161255022	1.243230571	0.21378288	0.500653389
PCDHB3	7.295546531	1.441789776	1.013062469	1.423199279	0.154678395	0.415560103
CXCL8	1977.399758	1.441360659	0.721441401	1.997890136	0.045728572	0.189161297
SPC24	154.2527181	1.441132006	0.33921029	4.248491417	2.15E-05	0.000461241
XRCC2	205.1660661	1.434437301	0.295707731	4.850861679	1.23E-06	4.27E-05
LOC284950	7.267584322	1.432654727	0.872163108	1.64264541	0.10045632	0.319026744
OTOGL	168.0101415	1.432567423	0.262969161	5.447663213	5.10E-08	2.88E-06
AX746839_gene	5.658514131	1.432451246	0.903637279	1.585206011	0.112919535	0.34397101
TIMP3	40.46342613	1.432089254	1.720864997	0.832191517	0.405300851	0.694013929
KCNMB4	173.833399	1.429836699	0.268010868	5.334995212	9.55E-08	4.88E-06
PLK4	678.7849071	1.428191612	0.328463611	4.348096916	1.37E-05	0.000317274
NEXN	868.4504621	1.426668193	0.419225245	3.403106588	0.000666243	0.007586817
FAAH2	7.138364709	1.425437488	0.964518718	1.477874364	0.139441409	0.390026111
LPAR4	61.00526896	1.424146573	0.546839956	2.604320618	0.00920566	0.059394707
CAP2	128.6451088	1.422956643	1.889974715	0.752897185	0.4515117	0.72923498
BC040684_gene	6.239613132	1.42264721	0.860495047	1.653289249	0.09827201	0.314287031
PRR11	3379.970536	1.422086887	0.330213698	4.306565398	1.66E-05	0.000373374
HMGA2	6030.130717	1.422056815	0.167141635	8.508094446	1.77E-17	7.07E-15
RASSF2	1124.538843	1.420710002	0.408598076	3.477035471	0.000506991	0.006099148
DPY19L2P1	6.863921471	1.419791948	0.874216437	1.624073729	0.104360074	0.327222762
TCAF2	6.796124547	1.419710037	0.851499095	1.667306572	0.095453461	0.308118298
BC043355_gene	34.96019224	1.418785754	0.391945362	3.619855961	0.000294767	0.003960282
DQ573539_gene	60.23611633	1.41733876	0.307888661	4.603413307	4.16E-06	0.000117819
CXADR	105.3879947	1.417056126	0.619100556	2.288894935	0.022085458	0.113028904
CDCA7	442.0419467	1.415600339	0.449096497	3.152107282	0.001620967	0.015710819
SLC12A5	25.31162639	1.415471511	0.4627995	3.058498361	0.002224493	0.020242
NDRG2	5.139365472	1.411000465	1.247949553	1.13065505	0.258200307	0.555824224
GINS1	583.2219615	1.410211332	0.306002259	4.608499747	4.06E-06	0.000115696
NHS	398.0198369	1.409225293	0.538070513	2.619034607	0.0088179	0.057379156
IGFBP3	269.9173487	1.407639083	0.600569254	2.343841403	0.019086285	0.101649411
MIR2682	8.679914676	1.407435284	0.751639332	1.87248754	0.061139184	0.232073427
RFX2	701.4351523	1.404191254	0.164958631	8.512384265	1.70E-17	6.99E-15
PIF1	208.3547048	1.402192976	0.458448982	3.058558378	0.002224047	0.020242
DKK1	3480.012168	1.400602265	0.222171022	6.304162685	2.90E-10	2.99E-08
RPPH1	10.10558754	1.400030646	0.695660666	2.012519485	0.044165205	0.184460108
CDT1	483.9144457	1.397932019	0.292505621	4.779162928	1.76E-06	5.74E-05
GINS2	363.9964889	1.396995188	0.330865014	4.222251151	2.42E-05	0.000502219
FAM105A	8.598829145	1.396389776	0.791170982	1.764965864	0.077569503	0.269527985
ATAD2	1882.628748	1.396049416	0.410937313	3.397232064	0.000680712	0.007713129
TLL1	165.6158502	1.394552207	0.710986634	1.961432381	0.049828606	0.201583945
BDKRB2	18.03192127	1.391221612	0.721597788	1.927973776	0.053858388	0.21292975
FAM83D	772.975848	1.388825028	0.421492769	3.295015078	0.000984164	0.010503881
RACGAP1	1141.913566	1.386968167	0.346372796	4.004264147	6.22E-05	0.001121338
ARIH2OS	18.4358921	1.386751525	0.543025077	2.553752274	0.010656905	0.066193703
UNC5B	558.9032566	1.383075914	0.502269139	2.753654979	0.005893386	0.042462125
DKFZp434C0631	5.292366634	1.382803861	2.216936158	0.623745459	0.532794764	0.783718279
ABAT	168.4265791	1.381445739	0.415920123	3.321420781	0.000895604	0.009727525
CLEC1B	12.4880054	1.380179354	1.911160698	0.722168133	0.470191113	0.742021075
FOXL2	6.917144174	1.379889194	1.184590204	1.164866288	0.244073121	0.539132504
SLC7A7	525.8252161	1.379083702	0.251521756	5.4829599	4.18E-08	2.42E-06
CDKN3	256.8177025	1.378198905	0.448173665	3.07514478	0.002104004	0.019452312
CXCL1	516.2140462	1.377292932	1.080638778	1.274517406	0.202480108	0.485667391
STAT4	113.5278505	1.375915884	0.494647482	2.781608995	0.005409016	0.039815541
EPHA7	136.5608577	1.375781426	1.141224536	1.205530886	0.227998422	0.518747513
CLDN11	3092.368291	1.375563742	0.334889192	4.107519064	4.00E-05	0.000764846
PCDH18	220.8093216	1.375036006	0.515921106	2.665205961	0.007694118	0.051828897
FANCA	704.4081704	1.374328268	0.344557346	3.988677895	6.64E-05	0.001189375
YJEFN3	18.48514869	1.372716877	0.507597049	2.704343689	0.006843946	0.047450568
LOC401010	6.860571828	1.371083132	0.718788112	1.907492776	0.056456806	0.219618347
AK124433_gene	27.36757612	1.370516982	0.421499322	3.251528315	0.001147863	0.011900826
ADGRB1	12.70115659	1.369065424	0.696955196	1.96435213	0.04948927	0.200668134
FIRRE	8.038299825	1.364984641	0.988466599	1.380911245	0.167306252	0.437383205
HNMT	101.7159185	1.360498182	0.330634754	4.114806947	3.88E-05	0.000745536
CDKN2C	341.2718915	1.354311658	0.361119686	3.75031246	0.000176614	0.002604899
AK123947_gene	8.318753411	1.354196944	0.698437972	1.938893641	0.05251429	0.209057422
TPPP3	18.00429605	1.350869266	0.549653153	2.457675823	0.013983934	0.0811525
CYP2B7P	13.66812906	1.348324596	1.062444548	1.269077617	0.204413382	0.488222462
SNORD88B	11.33864677	1.347624909	0.681062342	1.978710061	0.04784866	0.195503289
SLC6A17	37.77296723	1.346414109	1.002824405	1.342622001	0.179394403	0.454325631
SPAG5	1123.701105	1.345779265	0.360871859	3.729244139	0.000192055	0.002776289
RAD54L	284.4781673	1.344024256	0.469165091	2.864714963	0.004173848	0.032905066
STEAP2	254.3473065	1.343529941	0.383434615	3.50393493	0.000458437	0.005616472
DTL	711.1832813	1.342708373	0.349682009	3.839798271	0.000123135	0.001945345
VASH2	49.95776966	1.342261217	0.507163328	2.646605429	0.008130416	0.053914773
RFX8	6.805348606	1.341078512	0.846501978	1.58425916	0.113134756	0.344401842
MGP	7638.173089	1.340765311	0.839175564	1.597717294	0.110105908	0.338143154
SNAP91	13.5125804	1.338373216	0.589763744	2.2693379	0.023247785	0.116987332
CEP128	291.5660252	1.338154648	0.292911276	4.568464103	4.91E-06	0.000135666
SNX32	9.218226332	1.338107554	1.031138036	1.297699733	0.194390535	0.474635901
MND1	68.71343557	1.337763079	0.553755502	2.41580097	0.015700641	0.08860637
OGDHL	21.4999785	1.337678247	0.762295514	1.754802727	0.079293057	0.273308717
TEPP	20.17649018	1.337464907	0.513300646	2.605617033	0.009170894	0.059194287
DENND2A	15.15421824	1.332846842	0.857944432	1.553535162	0.120295336	0.356295262
IDH1-AS1	5.963693118	1.331888961	1.158370085	1.149795716	0.25022802	0.546291211
SELL	277.5973704	1.331137814	0.265895133	5.006251148	5.55E-07	2.20E-05
BC044305_gene	57.58727548	1.330318565	0.300219031	4.431160007	9.37E-06	0.000231968
ODF3B	15.81809351	1.329944316	0.60456903	2.199822104	0.027819519	0.132138583
APOBEC3B	36.94278661	1.326892607	0.502788727	2.639065944	0.008313481	0.054969368
LAYN	21.31357142	1.324030608	0.775830641	1.706597469	0.087896896	0.292343576
SYT17	71.49218194	1.323763097	0.677393151	1.954202069	0.050677325	0.203882503
KCNK2	10.65795584	1.322935274	0.716507434	1.846366431	0.064839018	0.241482087
HIST1H2BH	7.44329497	1.322884775	1.29271236	1.023340393	0.306146932	0.609017935
TPX2	3621.700152	1.321186362	0.324184502	4.075414943	4.59E-05	0.000862946
hsa-mir-23a	7.985347737	1.320990399	0.666871967	1.980875587	0.047605227	0.194757517
GUCY1A3	383.1975492	1.320655019	0.384372731	3.435870735	0.000590653	0.00689296
LOC650368	16.82660025	1.318811211	1.185997361	1.111984946	0.266144623	0.565915711
CTTNBP2	114.570311	1.317865542	0.512596812	2.570959302	0.010141724	0.063805922
FAM84B	1151.066048	1.316945293	0.513931369	2.56249253	0.010392382	0.06495347
BDH1	29.16669486	1.314977743	0.433318195	3.034670039	0.00240799	0.021539715
EBF3	139.2172553	1.3137948	1.452797179	0.904320864	0.365825287	0.662008428
AK126539_gene	86.25354103	1.31184897	0.43263147	3.032255074	0.00242734	0.021656424
MIR17HG	104.0883932	1.308600687	0.546265046	2.39554168	0.016595827	0.092129891
CDH10	20.45385917	1.30837879	1.153307626	1.134457763	0.256602581	0.554427206
ZNF695	10.33849062	1.307906124	0.857394613	1.525442433	0.127148782	0.368604664
MCTP2	142.6051811	1.3069413	0.291096048	4.489725337	7.13E-06	0.000185095
FAM86FP	7.707397638	1.3067607	1.121938219	1.16473499	0.244126281	0.539132911
FGFR4	34.53091988	1.305229148	0.438621959	2.975749668	0.002922733	0.024908668
ORC1	369.1403576	1.301737949	0.393947685	3.304342171	0.000951996	0.010202529
ARNT2	40.12411508	1.301509184	1.758393037	0.740169664	0.459197052	0.734134981
LINC00426	24.08670436	1.299598815	0.573822723	2.264808909	0.023524408	0.118124448
PCSK1	507.723629	1.298359683	0.570099338	2.277427102	0.022760733	0.115560052
FAM95C	33.09380201	1.295504124	0.404069532	3.206141572	0.001345278	0.013518732
CPM	97.16866785	1.295247973	0.733740547	1.765266998	0.077518903	0.269428745
PCYT1B	11.19834904	1.293301922	0.965008352	1.340197646	0.180181097	0.455236311
CCDC148	6.28358822	1.293214529	0.777141882	1.664064901	0.09609946	0.309622957
AB074162_gene	25.21468053	1.290436077	0.501948182	2.570855165	0.010144774	0.063805922
SPECC1	704.8976367	1.290168572	0.406544035	3.173502646	0.001506115	0.014809207
DPEP2	13.05437652	1.28884959	0.630794207	2.043217228	0.041030939	0.174785293
GAREM	116.4765539	1.287360072	0.23687108	5.434855424	5.48E-08	3.06E-06
PROM1	10.22017658	1.287200166	0.758375829	1.697311698	0.089637747	0.295612272
ECHDC3	58.63567581	1.286988454	0.518161144	2.483761027	0.013000302	0.076895606
FREM1	24.07585407	1.286154596	0.718225186	1.790740036	0.073335022	0.260323863
YPEL4	19.23717867	1.285969752	0.506347398	2.539698551	0.011094805	0.068250767
TCF19	1169.282529	1.285693875	0.274432837	4.684912662	2.80E-06	8.53E-05
HS3ST3B1	13.57182585	1.283034082	0.870885014	1.47325314	0.140682791	0.391921321
KIAA1804	40.72032913	1.281452006	0.71366036	1.795604853	0.072557383	0.25865049
GSG2	244.0261357	1.280819392	0.331488102	3.863847251	0.000111615	0.001808005
BMP4	2727.470818	1.279684156	0.246388147	5.193773215	2.06E-07	9.49E-06
SLC9A7	683.3592396	1.277530597	0.303640635	4.207376912	2.58E-05	0.000529555
EFCAB4A	37.13698359	1.277163211	0.429619022	2.972780873	0.002951151	0.025097338
PALM3	6.051010008	1.276375308	0.869895068	1.467275025	0.142301255	0.394652025
PDE1C	56.03207599	1.27367274	0.559064749	2.278220442	0.022713447	0.11539326
CDCA3	317.6034144	1.271141711	0.438055934	2.901779461	0.003710497	0.030094283
LRFN1	43.84014881	1.270214691	0.600547471	2.115094563	0.034421889	0.154458926
C1orf110	47.36487902	1.268622021	1.120232236	1.132463413	0.257439658	0.555158518
RHOBTB3	2703.293063	1.26793068	0.385953355	3.2851915	0.001019131	0.010819298
GMFG	138.9929472	1.267609896	0.626124126	2.024534503	0.042915186	0.180512494
FABP5	5105.696894	1.267146657	0.854513887	1.482885973	0.138104709	0.387303646
ZNF732	5.455002736	1.266584413	1.03317542	1.225914195	0.220230966	0.508896183
HOXD1	136.9056963	1.26633012	0.185217533	6.83698838	8.09E-12	1.18E-09
APCDD1L	134.0947714	1.266169961	1.111365947	1.139291666	0.254581523	0.552196116
CAMSAP3	10.40085264	1.265984896	0.746605468	1.695654465	0.089951337	0.296585269
BDNF	323.5081868	1.264500328	0.504242565	2.507722309	0.012151212	0.073257148
GDF15	3058.145793	1.263981033	0.158113521	7.994136284	1.30E-15	3.66E-13
C9orf47	10.97555433	1.263733552	0.727963371	1.735985081	0.082566472	0.280875099
TRAIP	122.0838493	1.263198331	0.284566817	4.439021901	9.04E-06	0.000225049
LTBP1	5397.832485	1.262396542	0.227340033	5.552900318	2.81E-08	1.67E-06
FLJ45513	26.97313307	1.261511767	0.509396431	2.476483325	0.013268382	0.077990771
CAMK2B	13.90475268	1.261210963	0.696850693	1.809872581	0.070315549	0.253856688
CDC45	577.3896538	1.260185556	0.347207104	3.629492427	0.000283979	0.003837918
HAGLR	10.83437731	1.259388519	0.608354709	2.070154962	0.038437835	0.166995682
AK022997_gene	173.4041145	1.257552263	0.436734935	2.879440508	0.003983815	0.031799694
CCDC170	71.70371452	1.257496313	0.274052978	4.588515405	4.46E-06	0.000124995
LOC81691	152.6385345	1.257048486	0.606649175	2.072117687	0.038254467	0.166361013
DNAJC22	45.56103303	1.255959159	0.757473377	1.658090169	0.097299268	0.312248232
KIF1A	7.876411809	1.255049417	1.212101586	1.035432534	0.300466959	0.604448578
SOCS3	791.4775497	1.252931125	0.261112255	4.798438605	1.60E-06	5.30E-05
ID2	856.4525392	1.252338756	0.324777445	3.855990548	0.000115262	0.001850209
SPHK1	3996.815929	1.251584698	0.163333971	7.662733555	1.82E-14	4.22E-12
MCTP1	7816.250042	1.249142863	0.284037038	4.397816823	1.09E-05	0.000262209
HYMAI	5.619990939	1.245375918	1.01047792	1.232462277	0.21777645	0.50562968
CDH6	2161.564523	1.244005757	1.242758882	1.001003313	0.316825207	0.619541127
SLC38A3	5.40702067	1.241683381	1.02537194	1.210959002	0.225911118	0.515980993
CENPF	4866.151474	1.240557253	0.367412629	3.376468727	0.000734227	0.008214713
GADD45B	964.3244088	1.238496687	0.467981217	2.646466659	0.008133752	0.053914773
SPTBN2	749.5901195	1.233253791	0.264164083	4.668514262	3.03E-06	9.07E-05
BCL2L15	9.075739158	1.230487761	0.744346275	1.653112001	0.098308071	0.314287031
VGLL3	610.1953362	1.225550736	0.470014893	2.607472136	0.009121349	0.059001124
LOC100507254	376.5235119	1.225269298	0.405068522	3.024844518	0.00248761	0.02201663
NIPAL1	52.25631753	1.223484341	0.664934254	1.840007993	0.065767064	0.243511769
SAPCD2	922.2104269	1.222805845	0.370997905	3.295991236	0.000980751	0.010474444
SLC5A9	7.715064305	1.221977981	0.799909991	1.527644353	0.126600863	0.367667148
LDHAL6B	9.353658831	1.221464314	0.780753684	1.564468204	0.117707654	0.352130742
GNG7	14.84654476	1.221376151	0.608463907	2.007310768	0.044716583	0.185985623
ARHGAP11B	71.57769628	1.2213041	0.457974496	2.666751337	0.007658832	0.051666413
AK092080_gene	15.76362075	1.220658637	0.744760109	1.638995728	0.101214149	0.320391349
LOC101929715	10.58274614	1.220111795	0.77167796	1.581115255	0.113851687	0.346057182
FBXO32	182.5462581	1.21992335	0.412401924	2.958093255	0.003095485	0.026047688
DDX12P	145.5694223	1.219033438	0.391218303	3.11599286	0.001833267	0.017292197
CDH12	54.02599989	1.219014353	0.791373844	1.540377361	0.123468396	0.3620049
BC033983_gene	6.822290497	1.216473536	0.785629946	1.548405254	0.121524757	0.358409485
AK095621_gene	36.91422969	1.216095027	0.470411547	2.58517257	0.009733027	0.061856057
KIF14	917.5404242	1.216060006	0.3564467	3.411618084	0.000645785	0.007404835
CPA4	446.8752391	1.215163789	1.642382299	0.739878766	0.45937356	0.734227389
PCLO	65.20046207	1.214040193	0.667043815	1.820030658	0.068754336	0.250226344
GALNT15	7.292257351	1.213755086	1.45534316	0.833999238	0.404281413	0.693397133
UHRF1	2352.248124	1.21085946	0.243296604	4.976885996	6.46E-07	2.52E-05
C2orf27A	232.8120243	1.210586531	0.314172207	3.85325788	0.000116557	0.001865371
MEX3A	2996.60576	1.20977205	0.251495526	4.810312402	1.51E-06	5.04E-05
KIF5C	21.88709176	1.208863011	0.708207017	1.70693453	0.087834222	0.292195909
HERC5	25.90882627	1.208408226	0.43509461	2.77734589	0.005480482	0.040193555
CA8	15.81379832	1.206237224	1.668447122	0.722970005	0.469698312	0.741720454
RALGPS2	1417.634032	1.205892765	0.161875374	7.449513376	9.37E-14	1.96E-11
BEST3	13.86203988	1.205416828	1.045115238	1.153381736	0.248753734	0.544614636
BLM	496.3902774	1.204060152	0.33712037	3.571603084	0.000354803	0.004570981
TNFRSF21	3899.478581	1.203192495	0.471296436	2.552942061	0.010681726	0.066307598
NBAT1	5.855716851	1.202446468	0.994341163	1.209289641	0.226551589	0.516779399
SFXN2	186.1343516	1.2021482	0.402149342	2.989307892	0.002796102	0.024111781
MELK	1269.915167	1.198504813	0.34298354	3.494350816	0.000475216	0.005782158
LOC101928674	6.490462933	1.198208055	0.862972031	1.388466847	0.164994933	0.433800196
TSPY26P	28.88770487	1.1973661	0.461314609	2.595552097	0.009443908	0.060516717
EDN1	16287.72979	1.196507047	0.206281104	5.800371555	6.62E-09	4.75E-07
DPY19L2P3	6.496300967	1.196404503	0.787609204	1.519033166	0.128754148	0.370896108
ZNF660	40.47667348	1.194474528	0.585941837	2.038554772	0.041494483	0.176065232
ARHGAP28	1571.049087	1.194228663	0.344999874	3.461533622	0.000537107	0.006389336
PKNOX2	216.6858194	1.192213384	0.395459556	3.014754267	0.002571875	0.022580529
PHGDH	1053.118282	1.191617422	0.792429127	1.503752679	0.13264506	0.377689976
FBLN5	245.3725615	1.191033777	0.47080708	2.52977032	0.011413721	0.069466224
AX747619_gene	232.9035253	1.190116866	0.300572791	3.95949634	7.51E-05	0.001314599
FBXO5	591.3873794	1.188314589	0.280819098	4.231601757	2.32E-05	0.000486205
PDE4B	3214.463557	1.187532915	0.438183406	2.710127538	0.006725734	0.046793314
LINC00865	8.475379435	1.187442095	0.935377916	1.269478438	0.204270476	0.487954038
DFNB31	221.7629814	1.186890424	0.279833565	4.241415511	2.22E-05	0.00047223
GPR137C	120.3299592	1.186799878	0.209618278	5.661719439	1.50E-08	9.70E-07
ZNF252P-AS1	6.573822373	1.186793648	0.875374893	1.355754727	0.17517722	0.449378989
ISL2	10.76358881	1.183006761	1.219538094	0.970044944	0.33202409	0.632264816
CA12	80.71865706	1.182529154	0.271369175	4.357639928	1.31E-05	0.000305965
HMGB2	1762.560291	1.182184552	0.375666195	3.146901607	0.001650105	0.015959997
BRCA2	648.2435226	1.180480044	0.3178215	3.7142863	0.000203778	0.00291153
POM121L10P	11.37783212	1.179797426	0.548550301	2.150755227	0.031495525	0.144573773
TMEM163	30.57919306	1.179335539	0.780836	1.510349855	0.130954177	0.374945447
MCM4	3605.434074	1.179105271	0.383911097	3.071297707	0.002131305	0.019639948
MT1X	52.90346567	1.17806427	0.642269556	1.834220942	0.066621204	0.245141498
AK311660_gene	6.639624505	1.173628643	1.054183692	1.113305634	0.265577187	0.56530207
LMNB1	2278.075983	1.173481404	0.359604766	3.263253197	0.001101411	0.011531994
GBP2	2296.674722	1.172556629	0.272139496	4.308660254	1.64E-05	0.0003709
LMOD1	11.21392783	1.172009413	0.674998734	1.736313498	0.082508418	0.280788545
NCAPG2	1790.97927	1.171558066	0.292416324	4.006472866	6.16E-05	0.001115318
CCNE2	593.2645365	1.170191172	0.4096337	2.856677003	0.004281012	0.033502117
MT2A	2074.976202	1.169660771	0.209698519	5.577820843	2.44E-08	1.49E-06
LOC285740	6.879771764	1.168764038	0.882369175	1.324574873	0.185312194	0.462427246
LXN	1519.817886	1.167660504	0.266543621	4.380748266	1.18E-05	0.000280168
SH3BP1	34.86215876	1.166660782	0.382733791	3.048230413	0.002301934	0.020805489
PCSK4	33.93493308	1.165381038	0.355072317	3.282094892	0.001030389	0.010909843
DOCK2	25.83192735	1.164084723	0.525638863	2.214609315	0.026786892	0.128570649
RFC3	622.6373988	1.163534514	0.322234226	3.610834671	0.000305213	0.004069849
GPALPP1	12.66896513	1.160681785	0.575503246	2.016811881	0.043715149	0.183154559
SYT16	10.16947748	1.159425219	0.808281356	1.434432715	0.151448817	0.410122577
MAGI1	2759.667749	1.158927318	0.244363178	4.742643014	2.11E-06	6.63E-05
SAMD12	575.5397717	1.158588068	0.217161691	5.335140206	9.55E-08	4.88E-06
SYT15	227.3115118	1.157837312	0.705242884	1.641756817	0.100640412	0.319085925
ATP6V1B1	11.07682486	1.157464581	0.742654179	1.558551227	0.119102635	0.354569258
ANK3	258.2383735	1.157376547	0.303406284	3.814609677	0.000136398	0.00210903
Metazoa_SRP_copy95	5.273264345	1.154039064	1.06715931	1.081412169	0.279513811	0.58165649
AL137445_gene	6.286739949	1.152903901	0.766422816	1.504266153	0.13251285	0.377437143
PGF	4344.777986	1.152799364	0.333739022	3.454194107	0.00055194	0.006546303
PCDHB13	39.42618649	1.152582105	0.549268692	2.09839396	0.035870358	0.159260009
NRXN3	690.0610946	1.150815799	0.556134992	2.069310178	0.038516989	0.167203264
KIAA0040	855.2319926	1.150608147	0.383168834	3.00287509	0.002674422	0.023289028
FOXM1	2423.429429	1.148089169	0.249154753	4.60793605	4.07E-06	0.000115696
SLITRK5	8.610480749	1.147376475	0.755010482	1.519682842	0.128590706	0.370701083
C17orf96	135.6077007	1.142961807	0.297812391	3.837858469	0.000124112	0.001951133
ARHGEF17	2786.998166	1.142918787	0.110568019	10.33679357	4.80E-25	5.49E-22
FBXO41	168.8826707	1.140180682	0.400915085	2.843945575	0.004455866	0.034599506
ISM1	5.577017866	1.139542405	1.115498498	1.021554405	0.306991847	0.60979381
GARNL3	29.19868795	1.136398893	0.601518282	1.889217547	0.058862684	0.226225144
GLI2	519.3249977	1.134910911	0.946669489	1.19884598	0.23058784	0.522019016
PARM1	54.06688593	1.134837578	1.098037609	1.033514306	0.301363279	0.605193093
U7_copy6	25.78060123	1.134769144	0.60246882	1.88353174	0.059628343	0.228399124
ZNF395	1696.824172	1.134633056	0.224586533	5.052097465	4.37E-07	1.79E-05
CDC6	894.5307562	1.133980354	0.362685553	3.12662124	0.001768276	0.016788119
C19orf48	1275.323463	1.13184397	0.203627	5.558417942	2.72E-08	1.64E-06
KIF12	8.807589464	1.131572228	0.855974099	1.321970173	0.186178083	0.463586019
CLUHP3	8.628948976	1.131055001	0.979961528	1.154183066	0.248425124	0.54422005
PTER	42.37423141	1.130657388	0.441218327	2.562580289	0.010389756	0.06495347
SPINT1	26.33484487	1.130316904	0.424616594	2.661970634	0.007768466	0.052169978
CCDC150	111.7303407	1.12978867	0.387476399	2.915761249	0.003548219	0.029002519
AK057719_gene	167.326517	1.128950795	0.165135153	6.836526175	8.11E-12	1.18E-09
SLC6A16	50.24154893	1.128707682	0.398954762	2.829162076	0.004667006	0.035838659
CLCN4	2817.085394	1.128311888	0.237516854	4.750449779	2.03E-06	6.49E-05
PRICKLE2	898.1692434	1.127885028	0.219133823	5.14701479	2.65E-07	1.17E-05
DCN	108.0315483	1.126364313	0.497716828	2.263062547	0.023631834	0.118514981
CD37	148.6071403	1.126010625	0.283234916	3.975536064	7.02E-05	0.001244669
DSCC1	159.4813046	1.125308092	0.45114285	2.49434983	0.012618811	0.075392208
BX648270_gene	764.4105385	1.125223456	0.293801763	3.829873056	0.000128209	0.002003726
ADCY1	38.80963458	1.122873078	0.358596412	3.131300372	0.001740341	0.016601769
SGIP1	184.541509	1.122540964	0.510909158	2.197143945	0.028010167	0.132651943
BC033949_gene	23.90064793	1.121775018	0.594347145	1.887407093	0.059105592	0.226886003
SNHG4	102.6736236	1.121583819	0.441281724	2.541650285	0.01103305	0.067923146
SNORD74	19.38973023	1.120520432	0.480972297	2.329698487	0.019822093	0.104683974
CENPV	188.5676576	1.12046848	0.315528997	3.55107927	0.000383655	0.004841258
SLC2A9	115.4178554	1.119859128	0.412695346	2.713524972	0.006657155	0.046482311
TLE6	20.58423498	1.119668162	0.560571898	1.997367627	0.045785262	0.189297845
SIM2	77.98777702	1.118944602	0.965971249	1.158362221	0.24671625	0.541975735
POLE2	231.6069656	1.118303854	0.241392552	4.632718961	3.61E-06	0.000105484
SPDL1	1865.911129	1.117095133	0.276081531	4.046250858	5.20E-05	0.000959731
ITGBL1	95.09890087	1.116971281	0.670207169	1.666605988	0.095592777	0.30838122
GBX2	145.5236237	1.114864674	0.383477597	2.907248516	0.003646234	0.029697396
SOX4	14058.66844	1.114800806	0.224543628	4.964740334	6.88E-07	2.66E-05
THY1	14.19453713	1.112138189	1.348242833	0.824879733	0.409439873	0.697631832
PAK1	317.9362556	1.109238514	0.396473525	2.797761881	0.005145803	0.038393452
KIAA1524	861.3977748	1.108190037	0.303536464	3.650928859	0.000261294	0.003546318
TCTEX1D4	45.56317515	1.105890814	0.370580157	2.98421487	0.00284307	0.02437266
AURKA	1012.369822	1.105211961	0.345146071	3.202157151	0.001364026	0.013672753
CCDC41	10.09587364	1.104785195	0.608212878	1.816444923	0.069302149	0.251454646
BCL11A	34.26873167	1.103265855	0.396439606	2.782935507	0.005386951	0.03970064
AK054837_gene	10.14555918	1.10301955	0.684989522	1.610272149	0.107338456	0.332582799
LINC00705	23.6912136	1.102616929	0.402625186	2.738569188	0.006170717	0.043981656
RAB11FIP1	198.2187387	1.102606514	0.945073742	1.166688339	0.243336254	0.538471976
SAMD1	953.0298743	1.102249714	0.147988901	7.44819176	9.46E-14	1.96E-11
hsa-let-7d	5.954443213	1.102054438	1.151596668	0.95697953	0.338577587	0.638106089
TMC8	12.07935566	1.101475111	0.774368238	1.422417729	0.154905019	0.415980863
MCM7	3459.51374	1.100125904	0.268603094	4.095730579	4.21E-05	0.000798147
SLC22A18	11.6802844	1.098760149	0.857967088	1.280655358	0.200314746	0.48221101
SLC4A3	62.8021679	1.09805252	0.379086926	2.896571853	0.003772642	0.030465229
SALRNA2	6.262037906	1.096553276	0.836535412	1.310827085	0.18991619	0.468071533
ID3	4488.857837	1.095912807	0.155218837	7.060436924	1.66E-12	2.82E-10
SNORA52	12.15788732	1.095575337	0.587034274	1.866288538	0.062001008	0.234349886
AGMAT	19.87254244	1.094829138	0.472146773	2.318832192	0.020404137	0.10706059
BC069792_gene	55.55123473	1.094093558	0.45172315	2.422044472	0.015433462	0.087438053
AK127787_gene	19.43056613	1.093058722	0.509986138	2.143310653	0.032088162	0.146244451
KLF3-AS1	10.04565598	1.092586327	0.899408683	1.214782943	0.224448888	0.514186025
SNORD77	14.3435676	1.092366385	0.657450847	1.661517952	0.096609466	0.310720609
LRRC75B	8.637474793	1.091724833	0.670728675	1.627669836	0.103594912	0.325525837
GCA	237.2769327	1.090164372	0.306802781	3.55330668	0.000380421	0.004808036
PTPRU	188.7841523	1.089630016	0.448988005	2.426857744	0.015230226	0.086628673
LIN7A	79.66444047	1.085631288	0.50452864	2.151773364	0.031415209	0.14436911
DACH1	872.4478928	1.085308088	0.300831763	3.607691144	0.000308934	0.004098951
GVINP1	45.08622977	1.084525562	0.623681765	1.738908562	0.082050848	0.280011679
MCM2	1572.940037	1.083869123	0.294337757	3.682399206	0.000231049	0.003226214
TLL2	7.869842421	1.083608098	0.714629866	1.516320755	0.129438266	0.372137925
MCM8	645.4840569	1.082896019	0.25409831	4.26172067	2.03E-05	0.000440069
GABPB1-AS1	42.42796248	1.082508808	0.323644253	3.344749054	0.00082357	0.0090746
COL4A2-AS1	11.76463197	1.0824395	0.597523485	1.811543023	0.070056836	0.25329608
NKX2-5	66.69467928	1.080401998	1.010997017	1.068650035	0.285227394	0.587830307
SMO	629.9272902	1.080379131	0.328409512	3.289731546	0.00100283	0.010664707
INA	28.88694374	1.080220602	0.422447374	2.557053656	0.010556293	0.065773195
KCNAB3	56.461067	1.079566042	0.510505294	2.114700973	0.034455441	0.154566105
YPEL2	2349.52605	1.078838235	0.225172771	4.791157603	1.66E-06	5.46E-05
ZNF681	9.771910511	1.078481876	1.151749289	0.936385971	0.349074498	0.647356089
FGD4	1066.942273	1.078041816	0.467832708	2.304331866	0.021204021	0.109961043
FEN1	1356.668563	1.077320519	0.310995128	3.464107386	0.000531994	0.006356892
CLDN20	15.78717958	1.077060016	0.500086285	2.153748359	0.031259911	0.143988322
TBC1D30	328.6184732	1.076995421	0.248336822	4.336833383	1.45E-05	0.00033205
ST6GAL1	8433.546751	1.076629021	0.328703046	3.275384986	0.001055181	0.011113458
DNA2	351.9611391	1.076189147	0.36248939	2.968884546	0.002988829	0.025362128
SLIT3	1951.65489	1.07555524	0.424267545	2.535087242	0.011241932	0.068798072
DACT3	140.0254112	1.074862569	0.625944375	1.717185442	0.085945295	0.287828523
C7orf31	91.26257044	1.074548033	0.330874029	3.247604647	0.001163809	0.012011141
CCDC85A	1000.009542	1.073473573	0.41898346	2.562090575	0.010404418	0.06495347
BC039685_gene	5.11962838	1.072944371	0.812945506	1.319823239	0.186894041	0.464417458
BC035377_gene	7.310893756	1.072915587	0.929642977	1.154115734	0.248452724	0.54422005
AK054921_gene	5.466275504	1.071501725	1.406376839	0.761888063	0.446126815	0.725381422
SNCAIP	1342.30729	1.071179688	0.395294915	2.709824101	0.00673189	0.04681577
LONRF3	324.3409845	1.070748651	0.417967308	2.561800004	0.010413126	0.06498246
AL832891_gene	38.69927147	1.07034469	0.403602751	2.651975704	0.00800223	0.053300624
FBLN2	498.4379954	1.070220743	0.458325697	2.335065979	0.019539974	0.103513952
FRAS1	2164.579699	1.069746883	0.862971628	1.239608404	0.215120271	0.502387217
KIF22	1022.848426	1.069454301	0.338471881	3.159654791	0.001579562	0.015445891
MPP2	29.41621781	1.069024231	0.628335867	1.701357963	0.08887579	0.294430988
RARRES1	17.73169884	1.068890849	0.59562141	1.794580973	0.072720487	0.259000923
HLX	311.5908802	1.068834252	0.837502006	1.276216945	0.20187884	0.484703243
AK295617_gene	24.60592416	1.068660297	0.438074621	2.439448089	0.014709716	0.08432375
C17orf53	120.8707068	1.068149942	0.301662301	3.540879775	0.000398795	0.004992904
OIP5	114.1125508	1.067302732	0.418122129	2.552610011	0.010691914	0.066308114
DJ031140_gene	11.6498307	1.066799834	0.705809595	1.511455555	0.130672424	0.374474049
LOC642846	65.11105749	1.066397248	0.436740306	2.441719334	0.014617506	0.083885386
ZFP2	12.14421973	1.065888777	0.582248026	1.830643866	0.067153717	0.246340403
GIMAP8	5562.362305	1.065334177	0.260519897	4.089262243	4.33E-05	0.000816855
EGFR	1105.801951	1.064696977	0.284692751	3.73981063	0.000184159	0.002683986
LOC101927884	5.949615987	1.06399895	0.731246165	1.455048931	0.145655716	0.400472432
SNORA5A	7.955826638	1.063168506	0.75213399	1.413536045	0.157498171	0.420367328
APCDD1L-AS1	9.042197946	1.062917185	0.815366225	1.303607081	0.192367585	0.471493501
PRDM8	233.5197271	1.062776677	0.443695857	2.39528195	0.016607589	0.092131205
NCALD	6.196889584	1.062181424	0.993724923	1.068888783	0.285119787	0.587830307
AK097351_gene	27.36080225	1.061056753	0.435199862	2.438090739	0.014765067	0.084580399
ZDHHC23	220.9751745	1.060819535	0.288593942	3.675820523	0.000237086	0.003290394
IRS1	60.95455435	1.060391257	0.907110889	1.168976439	0.242413124	0.537417263
ZNF93	61.26473802	1.060235935	0.276670219	3.832128877	0.000127039	0.00198738
RARB	2155.160523	1.058693003	0.196182423	5.396472255	6.80E-08	3.65E-06
CCDC173	21.34645396	1.05843201	0.502552481	2.106112397	0.03519459	0.156992494
AKR1C2	30.27244179	1.058239279	0.356592672	2.967641686	0.003000939	0.025385724
WDR88	16.94121047	1.058135656	0.459711004	2.301740977	0.021349784	0.110358986
NR2F1	2568.132058	1.05802727	0.209312317	5.054777881	4.31E-07	1.78E-05
PCDHA6	7.607047447	1.057465094	0.689173766	1.534395455	0.124932395	0.364284649
MMP11	463.2003034	1.057270054	0.435511402	2.427651837	0.015196924	0.086527216
GINS4	686.358092	1.055818963	0.374912833	2.816171841	0.004859966	0.036912657
EFHD1	15.84473585	1.051662316	1.017188459	1.033891317	0.301186975	0.605193093
AUNIP	81.794046	1.050384963	0.439811911	2.388259476	0.016928385	0.093465441
ATAD5	499.7778517	1.049327613	0.293904697	3.570298893	0.000356574	0.004583325
FAM196A	12.30852942	1.048795817	0.726059118	1.444504712	0.148597055	0.405144905
FZD8	2640.219621	1.04878707	0.308115739	3.403873736	0.000664375	0.007570934
ZNF365	142.9624475	1.048716301	0.616186017	1.70194758	0.088765195	0.294252113
TREH	32.86494738	1.048605884	0.496536901	2.111838783	0.03470028	0.155402821
ANGPT1	142.586041	1.048166959	0.243999412	4.295776574	1.74E-05	0.000390627
GPR19	7.70585259	1.046657715	0.842268588	1.242665023	0.213991298	0.500923466
MMP10	3396.608406	1.046441891	0.476295877	2.197041672	0.02801747	0.132651943
MAF	249.8132222	1.045749976	1.263052505	0.827954477	0.407696281	0.696350666
GPC2	303.8926223	1.044864808	0.201609206	5.18262448	2.19E-07	9.97E-06
MRC1	12.79300937	1.04457416	1.094569807	0.954323931	0.339919698	0.638999933
MYH10	22865.4701	1.044473959	0.236753752	4.411646903	1.03E-05	0.00025079
U4_copy15	10.08337119	1.04437866	0.678120917	1.540106837	0.123534314	0.362131757
RDH5	5.188229839	1.043778211	1.057834196	0.986712488	0.323783606	0.62490751
AX747754_gene	8.34148551	1.04375555	0.763530096	1.367012977	0.171621238	0.443347932
SEPT5-GP1BB	29.20309615	1.04320731	0.676151051	1.542861331	0.122864425	0.360895907
AK127048_gene	5.060738675	1.042495101	0.93861829	1.11066992	0.266710454	0.566741992
C9orf163	8.554143475	1.042164642	0.799689525	1.303211571	0.192502541	0.471538322
SNORD28	23.73015816	1.041403224	0.465334652	2.237966203	0.025223259	0.123626446
POSTN	801.5147764	1.039975829	0.495952287	2.096927175	0.036000022	0.159481396
TPM1	12673.94763	1.039928047	0.348279257	2.985902907	0.002827424	0.02427758
CEACAM1	21.23823832	1.039756183	0.673412032	1.544011889	0.122585452	0.360649455
CENPI	379.1135481	1.039707286	0.307049431	3.386123475	0.000708875	0.007981331
GPAT2	5.450321059	1.038543236	1.658373139	0.626242196	0.531156094	0.782828506
LEPREL4	18.35428053	1.038158326	0.454677999	2.283282517	0.022413732	0.114270009
C2CD4B	32.16400272	1.037856684	0.645173079	1.608648466	0.10769323	0.333111041
TMEM52	13.46636799	1.037347624	0.659062024	1.57397572	0.115493063	0.348527067
SORL1	25.93616793	1.035793467	0.910489538	1.137622591	0.255278109	0.55280867
DSCAM	7.143305825	1.035331029	1.189873575	0.870118515	0.38423564	0.675963844
CLEC2D	66.17376891	1.034215774	0.334580424	3.091082742	0.001994281	0.018591579
SEMA3A	779.3115697	1.034201311	0.765956124	1.350209599	0.17694876	0.451507891
WNT3	56.92910181	1.033853928	0.301686779	3.426911619	0.000610488	0.007083075
LRRC7	9.285660708	1.033381217	0.857782163	1.204712876	0.228314163	0.519096537
LINC00884	8.694021966	1.031652248	0.7175913	1.437659916	0.150530572	0.408466188
MAOA	53.43367679	1.031559358	0.460396693	2.240588113	0.025052767	0.123129108
TMEM82	42.10345019	1.031423817	0.535181456	1.927241322	0.053949562	0.213132099
PRKD1	456.4996426	1.030911818	0.25163304	4.096885751	4.19E-05	0.000795475
ABCA8	3338.554187	1.030278649	0.196219564	5.250641824	1.52E-07	7.25E-06
LINC00176	108.2756297	1.027860433	0.408108823	2.518593997	0.011782443	0.071382227
LOC374443	48.26317955	1.027608965	0.295287088	3.480033521	0.000501351	0.006039333
BC031638_gene	159.31574	1.026921969	0.308889225	3.324563912	0.000885569	0.009651317
AK296947_gene	59.32614677	1.025367336	0.429762792	2.385891366	0.017037783	0.093898682
RAB3IL1	30.65485856	1.024617317	0.582091964	1.760232712	0.078368358	0.271437024
PPP1R3B	3841.293463	1.023020217	0.262733817	3.893751587	9.87E-05	0.001643492
CERS6	1212.294551	1.022060246	0.228537363	4.472180102	7.74E-06	0.000198383
ZNF367	333.3217539	1.021314651	0.290498673	3.515729146	0.000438548	0.005422666
ENC1	6592.513409	1.020784955	0.213268142	4.786392134	1.70E-06	5.56E-05
FMNL1	83.81088548	1.019764963	0.462580258	2.204514666	0.02748817	0.131076629
EPS8	1820.076383	1.019652387	0.207229311	4.920406206	8.64E-07	3.19E-05
BC140723_gene	37.95121572	1.019607082	0.331711324	3.073778336	0.002113664	0.019516155
LOC730202	10.46688224	1.019261583	0.594660081	1.714023888	0.086524339	0.289222481
DHFR	1890.722519	1.019151208	0.247944513	4.110400336	3.95E-05	0.000758084
PHKA1	344.2409283	1.018892069	0.216747358	4.700828097	2.59E-06	7.97E-05
SLC29A4	467.3138756	1.018768103	0.24845421	4.100426009	4.12E-05	0.000785852
Sep 03	5.262113927	1.018728579	1.038817819	0.980661441	0.326759725	0.627159001
KLHL13	2481.318515	1.018078658	0.296915544	3.428849304	0.000606146	0.007037808
CHAF1B	502.2397507	1.017944989	0.269441166	3.777986138	0.000158102	0.002384651
SMIM10L2B	7.864747407	1.017832363	0.666854808	1.526317799	0.126930738	0.368239637
FZD1	483.4419125	1.016932013	0.206257728	4.930394724	8.21E-07	3.07E-05
PHF19	3026.14774	1.016753846	0.206282257	4.928944751	8.27E-07	3.09E-05
LOC101927701	6.598646519	1.016176081	0.873816258	1.162917342	0.244863041	0.53989963
Mir_154_copy6	5.682114151	1.015807418	0.9420829	1.078256933	0.280919111	0.583517571
BC047513_gene	8.709475364	1.015754072	0.798132268	1.272663834	0.203137356	0.486264419
SLC35G1	103.7779461	1.014978889	0.327511768	3.099060824	0.001941352	0.018172324
LINC00340	19.17659183	1.014423833	0.586078456	1.730866956	0.083475496	0.282815477
PCDHB2	22.2219636	1.011383997	0.839737151	1.204405445	0.228432909	0.519218843
BOC	32.38191003	1.009924977	0.982298674	1.028124139	0.303891437	0.607023526
SMIM10L2A	18.32941707	1.008238999	0.544024077	1.853298488	0.063839588	0.23907937
RPL39L	204.9864578	1.007595023	0.350356234	2.875915786	0.004028572	0.032060132
MTUS1	9269.743278	1.007339937	0.334718447	3.009514251	0.002616658	0.022873225
CPVL	14.92025962	1.007143792	1.479254517	0.680845508	0.495969251	0.758250759
RAD54B	234.0220159	1.006622845	0.300331865	3.351701771	0.000803165	0.008898822
AX747137_gene	6.234947901	1.004596911	0.894538301	1.123033982	0.261423062	0.559745406
ZNF793	12.62020886	1.003652879	0.578372991	1.735303849	0.082687	0.280920527
GACAT2	7.621067596	1.003321111	1.087433988	0.92265013	0.356189562	0.654105149
CPED1	19.64021001	1.00299547	1.038274946	0.966021066	0.33403364	0.634335917
ZCCHC18	82.38250871	1.001767488	0.28094354	3.565725295	0.000362851	0.004655912
LOC100129931	9.464431493	1.000696877	0.663115102	1.509084732	0.131277131	0.375533864
MOV10L1	1061.044315	1.000538563	0.145493044	6.876882477	6.12E-12	9.14E-10
GPR125	33.33263259	0.999651812	0.414109516	2.413979328	0.015779358	0.088956406
PRR36	6.804330292	0.999213973	0.979636569	1.019984353	0.307735881	0.61028913
NINL	764.9805576	0.997680885	0.163258271	6.111058744	9.90E-10	8.84E-08
FAM86B3P	20.31113928	0.996500793	0.735752692	1.354396393	0.175609948	0.449872111
RAD51	393.4321341	0.996255068	0.280109311	3.556665304	0.000375592	0.004773424
DQ586822_gene	23.76516482	0.995549945	0.664662886	1.497826893	0.134178232	0.380025079
NIPSNAP3B	19.13691617	0.995476317	0.486735928	2.045208212	0.040834335	0.174188728
LOC100128361	39.7346642	0.990394867	0.336939344	2.939386227	0.00328863	0.027341973
PRKACB	7393.090622	0.99026544	0.156907728	6.311132362	2.77E-10	2.88E-08
CNTN3	102.7193305	0.990113021	0.55167147	1.794751178	0.072693353	0.25896197
HAGHL	100.282489	0.989940097	0.302049032	3.277415224	0.001047622	0.011055695
PTX3	12866.45602	0.989529556	0.398864172	2.480868493	0.013106272	0.077322167
PABPC4L	52.98402049	0.988979833	0.371969049	2.658769153	0.007842668	0.052551792
CDKN2B	301.2785097	0.988884886	0.335471325	2.947747877	0.00320098	0.026697988
FANCI	1608.229801	0.988766495	0.265684771	3.721577605	0.000197982	0.002849088
PKP4	2144.326429	0.988569513	0.114232198	8.654035666	4.97E-18	2.21E-15
IVNS1ABP	2861.94262	0.988090245	0.202384701	4.882237841	1.05E-06	3.78E-05
CDK20	30.91543865	0.986775768	0.505880176	1.950611655	0.05110326	0.205183053
LOH12CR2	15.799625	0.984782323	0.490791374	2.006519217	0.044800881	0.186190923
CHSY3	1055.244294	0.984336518	0.374093949	2.631254851	0.008507022	0.055971301
DQ601342_gene_copy2	5.058978954	0.981703122	1.056857077	0.928889197	0.352946512	0.651606101
DL490887_gene	10.80563051	0.980971264	0.551908223	1.777417374	0.075499594	0.264722148
TMSB15B	214.6928145	0.980064373	0.207833021	4.71563358	2.41E-06	7.50E-05
KISS1	5.675779693	0.979780621	0.896251315	1.093198531	0.274306642	0.57634557
ZNF519	68.03806918	0.979089183	0.414296534	2.363256996	0.018115103	0.098111199
CLEC2B	278.1795453	0.978786873	0.870096967	1.124917003	0.260624206	0.55863518
BCHE	441.760837	0.978786872	0.858636171	1.139932028	0.25431462	0.551932378
FOXD2	34.38366683	0.978507083	0.363997421	2.688225319	0.007183291	0.049226941
MTFR2	151.6250848	0.977943167	0.320361305	3.052625747	0.002268487	0.020583748
IRF5	14.96779847	0.975576083	0.792209416	1.231462368	0.218149983	0.505961899
SGOL2	1008.244824	0.975053729	0.346515847	2.813879184	0.004894762	0.037128556
LINC00612	7.730170796	0.974846113	0.810356861	1.202983722	0.22898262	0.519803226
SLC38A5	41.32759281	0.974416075	0.678037016	1.437113391	0.150685777	0.408817954
KCNH7	50.24125795	0.974210305	0.390024818	2.497816191	0.012496097	0.074798801
ELOVL4	303.2514315	0.973107289	0.261056062	3.727579743	0.000193327	0.002792158
TACC3	2522.294559	0.97283132	0.274241219	3.547356316	0.000389118	0.004898597
FOXP2	71.73768888	0.972300733	0.318732754	3.050520287	0.002284452	0.020692788
CERS1	74.98437296	0.971500393	0.550761451	1.763922279	0.077745065	0.269921413
MYO6	7082.824514	0.969614766	0.155401599	6.239413053	4.39E-10	4.36E-08
PPP1R9A	231.2117815	0.96897546	0.490794806	1.974298522	0.048347809	0.197089436
SMA4_copy3	9.951376856	0.968894114	0.81831641	1.184009147	0.236409442	0.530039849
PWARSN	91.01808869	0.968624463	0.415984076	2.328513322	0.019884863	0.104820041
ACRV1	8.150294791	0.966209821	0.674978483	1.431467587	0.15229625	0.411650456
LINC00669	24.42319338	0.965861741	0.55204709	1.749600277	0.080187312	0.275410256
SPRY4-IT1	23.09838254	0.965586778	0.435419363	2.217601835	0.026581993	0.128048478
LDLRAD4	239.3302964	0.965211357	0.438625011	2.200538804	0.02776869	0.131975569
ITGB3	14141.46498	0.964442485	0.347225302	2.777569723	0.005476709	0.040184315
FAM160A1	11.51948922	0.963521087	0.582034527	1.655436306	0.097836027	0.313404607
KIAA1958	174.175123	0.961467971	0.367603944	2.615499608	0.008909702	0.057835291
ANKRD30BP3	61.07399086	0.960615162	0.284313478	3.378718339	0.000728246	0.008159211
CTNNAL1	5431.315991	0.960566057	0.162877197	5.89748642	3.69E-09	2.86E-07
KCNH6	5.949686577	0.959788151	0.894996019	1.072393765	0.283543207	0.586378062
TCF4	14550.40604	0.958632853	0.196637402	4.875129773	1.09E-06	3.90E-05
MRAP2	615.1422356	0.956605299	0.27033806	3.538552054	0.000402328	0.005029257
OLFM1	13.38712029	0.956119603	0.614879308	1.55497118	0.119952933	0.355631742
TEX22	12.8590616	0.955602937	0.529715768	1.803991865	0.071232582	0.255829039
LOC101926941	23.04769336	0.954385839	0.446681608	2.136613242	0.032629462	0.147995773
HPDL	47.57361361	0.953769987	0.52527939	1.815738452	0.069410503	0.251640616
FBN2	9469.873964	0.953565877	0.360645583	2.644052562	0.008191993	0.054255837
IGSF5	6.535609709	0.952228799	1.218168876	0.781688662	0.434397567	0.717427817
SGPP2	5.974689952	0.95149217	0.783193053	1.214888418	0.224408652	0.514186025
PCDHGB1	13.27482457	0.95076826	0.672369059	1.414057127	0.15734513	0.420196133
CXorf57	5.246014668	0.950417139	1.321157974	0.719381904	0.471905643	0.743471729
AK091624_gene	36.95577682	0.950076915	0.35204265	2.698755152	0.006959936	0.048046399
EFNA2	73.8384698	0.949116576	0.503672046	1.88439399	0.059511702	0.228061624
HELLS	628.1516632	0.948970649	0.211969409	4.476922654	7.57E-06	0.000195368
AK127963_gene	5.711241694	0.946501776	1.213288677	0.780112593	0.435324605	0.717839489
GU228584_gene	423.3415445	0.946246251	0.277841795	3.405701622	0.000659943	0.007525794
GPLD1	13.38750336	0.946172866	0.622876956	1.519036556	0.128753295	0.370896108
CHST7	327.0187492	0.945989828	0.286086217	3.306659928	0.000944154	0.01013777
CCDC71L	3020.861372	0.945558368	0.297812534	3.175011995	0.001498303	0.014750535
LINC00704	503.5381105	0.94548629	0.372442602	2.538609401	0.0111294	0.068410937
SEMA3G	2375.546242	0.944697777	0.398579983	2.370158608	0.017780456	0.09708809
GPR116	9.779253782	0.944036294	0.81369852	1.16017944	0.245975756	0.541385094
CDHR5	10.27856573	0.943496622	0.597424746	1.57927275	0.114273509	0.346811858
SCN5A	685.9085196	0.943356813	0.455742055	2.069935841	0.038458353	0.167039432
LINC01561	25.76348875	0.942893652	0.383196856	2.460598615	0.013870545	0.080611512
SNORD30	17.71777399	0.941755002	0.597207565	1.576930797	0.114811449	0.347389374
SH2D5	40.96509152	0.941574577	0.874072664	1.07722689	0.281378915	0.58406101
SHMT1	331.039237	0.941450392	0.327317631	2.876259334	0.004024189	0.032041205
ZBTB2	881.9732555	0.938246982	0.186163069	5.039920037	4.66E-07	1.89E-05
GPX1	12309.08595	0.936491462	0.183953793	5.09090595	3.56E-07	1.51E-05
RECQL4	980.0213287	0.93553128	0.391726498	2.388225673	0.016929942	0.093465441
WDR67	43.17840295	0.934454586	0.641697599	1.456222663	0.145331077	0.399854285
GK	132.5150696	0.932762307	0.370173463	2.519797878	0.011742224	0.071165533
CST2	46.48055657	0.931990507	0.967180747	0.963615653	0.335238656	0.635423312
NAV2	1802.893956	0.931597046	0.284083992	3.279301443	0.001040644	0.010996575
KCNQ5	31.09323178	0.931494949	1.073325928	0.867858425	0.385471841	0.677167883
HOXC4	5.67861713	0.931120459	1.784664302	0.521734232	0.601855387	0.826374588
PROB1	21.26941813	0.93094811	0.417615949	2.229196734	0.025800818	0.125571834
SNORD50B	22.02187024	0.930566638	0.443996466	2.09588749	0.036092173	0.159756827
ITGB1BP2	12.25829434	0.929667636	0.806974795	1.152040487	0.249304437	0.545364178
DOCK3	57.44243168	0.929263188	0.422567752	2.199086852	0.027871747	0.132234958
BC107108_gene	15.30938837	0.927869639	0.726221465	1.277667603	0.201366653	0.483954829
PALMD	4401.760551	0.926546701	0.170753223	5.426232581	5.76E-08	3.20E-06
ARMCX2	6598.924459	0.92563267	0.28098489	3.294243576	0.000986869	0.010525729
BRCA1	1147.332449	0.925503869	0.278128109	3.32761716	0.000875921	0.009578819
KIAA1308	48.28112088	0.924729429	0.376315372	2.457325683	0.013997572	0.081202172
P2RY1	198.6223638	0.923451894	0.571573945	1.61562979	0.106174379	0.330279249
F2RL1	1551.445651	0.923153452	0.427952459	2.157140196	0.030994742	0.143220793
LOC101929516	10.1816471	0.923015549	0.58819569	1.569232085	0.116593871	0.35033579
MMD	839.5462275	0.921973489	0.169394584	5.442756597	5.25E-08	2.95E-06
LOC644285	9.114370116	0.92169745	0.723140565	1.27457578	0.202459435	0.485667391
ZNF711	519.2990223	0.92082542	0.315585974	2.917827455	0.003524793	0.028855298
BCL11B	17.11839145	0.920752036	0.701301442	1.312919069	0.18921022	0.467556879
ZNF334	15.95306421	0.918240307	1.331123121	0.689823723	0.490305048	0.754852315
HMGB1	13844.35105	0.91740206	0.239782875	3.825969893	0.000130258	0.002033758
SETSIP	7.887614756	0.917099674	0.661660667	1.386057415	0.165729372	0.435230159
C5	143.9796495	0.915940623	0.352257169	2.60020435	0.009316826	0.059942622
LOX	11261.32639	0.915326596	0.335962677	2.724488935	0.006440109	0.045458923
SORBS1	192.6901667	0.914512055	0.309010955	2.959481014	0.003081577	0.025957983
SMC4	5463.119231	0.913647761	0.324888544	2.812188297	0.004920569	0.037302065
COL9A2	12.1464609	0.911717184	0.539607952	1.689591825	0.091106071	0.29901837
RRAGD	11.60942608	0.9115146	1.164270027	0.782906524	0.433682006	0.717091248
BC073817_gene	140.7537574	0.911126191	0.645355696	1.411820174	0.158002917	0.421376252
MRS2P2	9.751384025	0.910372091	0.650274628	1.39998095	0.161519023	0.427969198
INPP4B	150.9302546	0.910198442	0.295976575	3.075238107	0.002103346	0.019452312
HIST4H4	8.426028012	0.910131386	0.658227252	1.382700857	0.166756609	0.437053837
SNORD33	6.078013973	0.908984315	0.97487964	0.932406707	0.35112638	0.649520833
PARD6G	179.4560138	0.908710461	0.543217373	1.672830262	0.094360716	0.305516226
C10orf10	1224.784739	0.908301657	0.407911443	2.226712865	0.02596647	0.125829355
MTBP	257.152013	0.907974668	0.341633042	2.65774839	0.00786646	0.052622996
RASAL2-AS1	21.23566417	0.907523609	0.430995813	2.105643679	0.035235315	0.15705108
TBC1D4	6578.730251	0.905960626	0.390490545	2.320057775	0.020337752	0.106819967
GLIPR1	1967.871081	0.905390421	0.218610065	4.141577009	3.45E-05	0.000674166
RAB3C	7.909527562	0.905321341	0.859012256	1.05390969	0.291924266	0.595100934
POLE	2197.67795	0.905097633	0.186917782	4.842223262	1.28E-06	4.41E-05
CLDN7	153.8888571	0.904702311	0.306048516	2.956074817	0.003115815	0.02613596
ALDH1A1	36558.88774	0.904425199	0.190771312	4.740886828	2.13E-06	6.67E-05
RASAL3	76.01582587	0.903804854	0.946445096	0.954946946	0.339604527	0.638999933
CDCA7L	1612.636289	0.903662855	0.174042713	5.192190109	2.08E-07	9.55E-06
ALPK3	1080.674912	0.903448557	0.31071122	2.907679216	0.003641216	0.029671645
FCRLB	66.11288301	0.903335616	0.367799958	2.456051439	0.014047305	0.081461121
SLC19A2	385.302113	0.9024803	0.369329405	2.443564711	0.014542961	0.083517552
HTR1B	625.2807573	0.901307574	0.260819067	3.455681301	0.000548904	0.006515127
HPSE	699.548704	0.901193944	0.458882748	1.963887176	0.049543177	0.200723952
CHRNA5	271.0025374	0.900984795	0.241013876	3.738310878	0.000185261	0.002697586
LOC100130950	5.739919576	0.900475407	0.859086946	1.048177266	0.294556943	0.598048741
C19orf81	15.68151219	0.900291628	0.717853273	1.254144352	0.209789542	0.495023259
PTK6	7.153586911	0.900205244	0.831857467	1.082162846	0.279180174	0.581333669
TNFRSF11B	81.8344525	0.899212108	0.667228339	1.347682728	0.17776045	0.452428716
DSEL	2135.38096	0.898775201	0.235199473	3.821331702	0.000132733	0.002058327
SCARNA21	5.803333447	0.897961542	0.851881078	1.054092601	0.291840523	0.595100934
RBMS3-AS3	11.10944053	0.897807876	0.952070106	0.943006056	0.345677805	0.644012803
FKBP7	857.8940326	0.89730977	0.216119862	4.151907938	3.30E-05	0.000648399
WDR76	660.737862	0.897060265	0.260858388	3.438878357	0.00058413	0.006846822
LOC400684	5.069879955	0.8964368	1.136785659	0.788571524	0.43036248	0.714245241
GAS2L3	735.6530593	0.895943391	0.281237917	3.185713365	0.001443976	0.01434822
RANGAP1	7421.55452	0.895410712	0.099440053	9.004527657	2.17E-19	1.19E-16
LOC100289495	14.3848198	0.895141475	0.501745084	1.784056291	0.074414519	0.262346047
KSR2	647.8054902	0.894814776	0.46526858	1.923222016	0.054452174	0.214007215
ZNF876P	33.09529243	0.894295444	0.520449543	1.718313438	0.08573946	0.28731974
RPS16P5	7.708840779	0.893325301	1.252881056	0.713016847	0.475835332	0.74606799
C1orf112	469.003584	0.893107241	0.217328462	4.109481259	3.97E-05	0.000759284
LINC01132	11.24595542	0.892947848	0.639366623	1.396613174	0.162529927	0.429295963
PDIA2	31.19735377	0.892304542	0.507896448	1.756863125	0.078941142	0.272653053
C4orf46	922.8160013	0.89229644	0.228818865	3.899575504	9.64E-05	0.001611535
AX748265_gene	13.60306963	0.892096065	0.766539266	1.163796956	0.244506306	0.539567539
YPEL1	231.007803	0.889683748	0.303141665	2.934877813	0.003336791	0.027627451
LOC729987	103.2001291	0.888401647	0.680033756	1.306408159	0.191413793	0.469789738
MARVELD2	143.3695998	0.888126473	0.26685587	3.328112936	0.000874364	0.009568332
LINC01572	16.97596775	0.888032877	0.635505455	1.39736468	0.162303935	0.428867149
PIN4P1	15.19083686	0.887767075	0.589078196	1.507044532	0.131799243	0.376421275
FOXP3	5.085709698	0.88757988	0.84786473	1.046841376	0.295172744	0.598734056
PWAR5	384.591539	0.886993367	0.335436437	2.644296415	0.008186093	0.05423923
AK056657_gene	6.390629835	0.886571028	0.752468811	1.178216313	0.238710381	0.533300479
SNORD58C	12.63779863	0.885353635	0.533033026	1.660973321	0.096718805	0.310903233
BASP1	4657.566851	0.885259047	0.141877803	6.239588084	4.39E-10	4.36E-08
SCG5	12.20694308	0.884937638	0.730093689	1.212087779	0.225478781	0.515214343
DPYSL4	2334.923065	0.884234331	0.208763789	4.235573301	2.28E-05	0.000480841
CCNF	1150.946061	0.883724686	0.262606962	3.365199	0.000764885	0.008521935
RELN	334.1507829	0.883683745	0.609466223	1.449930631	0.147077865	0.402512992
BAALC	9.996109008	0.880888338	1.369875275	0.643042731	0.520196373	0.775640164
APCDD1	51.2575946	0.880437861	2.005638445	0.438981345	0.660675054	0.858560738
SNORA21	6.14715578	0.880315308	0.765128786	1.150545273	0.249919359	0.546011302
MIR155HG	171.8783731	0.879872535	0.216810686	4.058252613	4.94E-05	0.000923443
ADRA1B	17.51350513	0.879745182	0.968518369	0.908341246	0.363697957	0.660547874
CENPJ	627.8501777	0.87915881	0.273136555	3.218751916	0.001287498	0.013052962
NEXN-AS1	18.61067653	0.879044949	0.558773959	1.573167353	0.115680073	0.348527067
KCNJ3	6.272715809	0.878565566	0.883762801	0.994119197	0.32016484	0.622480865
FZD9	13.45604298	0.877730046	0.594983415	1.475217668	0.140154033	0.391230147
SLC22A31	28.92841749	0.87702156	0.650164237	1.348923104	0.177361666	0.451969767
TBX18	2117.821385	0.875628172	0.139004436	6.299282208	2.99E-10	3.06E-08
SLC25A21	27.78238804	0.875198268	0.362414843	2.414907349	0.015739213	0.088761387
TMEM35	736.9900862	0.87519001	0.370105996	2.364700974	0.018044634	0.097928583
ZNF239	10.1102678	0.874960958	0.908165714	0.963437558	0.335327986	0.635517288
CCDC178	11.78472992	0.874887066	1.061810414	0.823957888	0.409963486	0.698069632
AL832212_gene	8.14751095	0.874650266	0.676090215	1.293688692	0.195772973	0.47677354
PCDHB16	18.29625169	0.874580664	0.915717849	0.955076572	0.339538976	0.638953525
RASL11B	13.76818135	0.87450728	0.577996816	1.512996707	0.130280495	0.373885012
MT1L	12.30885434	0.874389286	0.659502171	1.325832309	0.184895248	0.461716994
CXCL3	18.10201528	0.87340522	0.647243431	1.349423074	0.177201114	0.451848709
CABLES1	2022.445361	0.871769041	0.185909577	4.689209958	2.74E-06	8.37E-05
AX747187_gene	119.9425407	0.871522805	0.24806718	3.513253167	0.000442655	0.005460784
AADAT	111.7933315	0.871120552	0.419470053	2.076716909	0.037827695	0.1651527
CCNE1	347.5556587	0.871066854	0.155614302	5.597601514	2.17E-08	1.36E-06
CASKIN1	18.3062067	0.869791634	0.691246321	1.258294775	0.20828517	0.493161802
CHST15	923.0488441	0.869212464	0.568004487	1.530291546	0.12594458	0.3663759
SNORD116-24	8.862564616	0.869045108	0.809732523	1.073249602	0.283159141	0.586047198
C12orf75	1296.681455	0.868980431	0.252793789	3.437507044	0.000587095	0.00687151
C4orf19	5.513341773	0.867382101	0.776466623	1.117088714	0.263956396	0.563134986
FBXO27	50.66998302	0.866909315	0.340923606	2.542825723	0.010996006	0.067748975
S1PR3	711.6933103	0.866436775	0.340068143	2.547832815	0.01083944	0.066937417
PIK3CD	473.0123812	0.866237782	0.241035506	3.59381817	0.000325867	0.004263475
FLJ31104	7.309354736	0.865961356	0.796494751	1.087215396	0.276941628	0.579080251
NXPH3	17.98173066	0.865849627	0.607305622	1.425723055	0.153948299	0.414016712
LOC644215	21.79191399	0.86551387	0.486690496	1.778366079	0.07534375	0.264688173
STAT1	12546.55868	0.86540857	0.308303226	2.807004587	0.005000453	0.0377251
CDC25A	627.5247753	0.864582465	0.223910709	3.861282334	0.000112793	0.00181972
SNORD63	12.47090156	0.863554476	0.54893552	1.573143737	0.11568554	0.348527067
PAICS	5488.974331	0.863065436	0.234447131	3.681279577	0.000232066	0.003237589
GATA3-AS1	238.4754909	0.862804737	0.282009925	3.059483584	0.002217189	0.020223232
ABCA6	1604.279082	0.8627309	0.252106061	3.42209503	0.000621406	0.00718981
VEGFA	1420.679171	0.862316789	0.22765606	3.787805121	0.000151984	0.002312008
CYR61	2419.076623	0.861076649	0.309439675	2.782696329	0.005390924	0.03970064
LOC728392	359.9972145	0.861060447	0.290790343	2.961103995	0.003065384	0.025835193
AK094818_gene	22.42814663	0.86105502	0.505392328	1.703735836	0.08843045	0.293629498
GRAMD1C	504.6569141	0.860936617	0.308800142	2.7880059	0.005303358	0.039277641
LINC01094	137.6889899	0.860777708	0.201222511	4.277740619	1.89E-05	0.000415776
FZD2	169.9270197	0.860282271	0.298292705	2.884020481	0.003926332	0.031465764
AK057766_gene	5.275215551	0.859827905	1.064713472	0.807567414	0.419339652	0.705281123
CR749668_gene	12.66669222	0.859779323	0.619441703	1.3879907	0.165139877	0.433984541
NXPH4	15.99773887	0.858788477	0.662027486	1.2972097	0.194559044	0.474757326
C8orf88	5.643660916	0.85808827	0.894043426	0.959783658	0.337164109	0.637266165
SYT14	112.6015109	0.858013412	0.567762394	1.511219166	0.130732621	0.374579416
FOS	39.99145736	0.857335006	0.591195681	1.450171295	0.147010758	0.402467122
GPRASP1	69.37039728	0.857157292	0.372314856	2.302237684	0.021321772	0.110282706
ETV4	939.9263059	0.856781848	0.384140177	2.230388538	0.02572166	0.125262838
RNF217-AS1	16.14934808	0.856761345	0.466427309	1.836859311	0.066230667	0.244323006
RNF144A	829.3003249	0.856581991	0.738961334	1.159170246	0.246386797	0.541832292
RHD	15.65789419	0.856185665	0.756611619	1.131605229	0.257800441	0.555553357
MCM5	2250.579898	0.855535738	0.255052416	3.354352618	0.000795509	0.008820112
PDCD4-AS1	36.29402217	0.854258778	0.52912067	1.614487632	0.106421697	0.330767904
RUNDC3A	17.56994587	0.853338376	0.478266678	1.784231299	0.074386088	0.262303657
DKFZp586G0322	12.52000372	0.852875881	0.588599963	1.448990715	0.147340176	0.402770171
SMAD9	1997.258938	0.852389884	0.203982714	4.178735865	2.93E-05	0.000585342
MIR6087	13164.70377	0.850591606	0.676414472	1.257500603	0.208572421	0.493347408
HIST1H2BG	6.201255494	0.850461144	0.972438904	0.874565117	0.381810575	0.673550421
BC029038_gene	7.464424648	0.848996022	0.803412418	1.05673749	0.29063141	0.593426046
EEF1E1	443.7000794	0.848181023	0.193616538	4.380726107	1.18E-05	0.000280168
EPHA1-AS1	7.83100946	0.84799843	0.831177163	1.020237883	0.307615655	0.610269152
RNF150	24.19438819	0.847869872	0.896496081	0.945759708	0.344271161	0.643078012
SIX1	41.58973689	0.847467442	1.235516777	0.685921436	0.492762652	0.756218974
AK126266_gene_copy2	74.32225304	0.847280706	0.500861089	1.691648094	0.090713091	0.298113236
PPAPDC1A	876.1051134	0.846378729	0.217781853	3.886360218	0.000101758	0.001687671
MT1E	82.65060731	0.846140709	0.69868	1.211056147	0.225873887	0.515969667
SRRM2-AS1	10.69854916	0.846108315	0.654524788	1.292706297	0.196112659	0.477164692
POU2F2	161.8193974	0.846035554	0.219920048	3.847014238	0.000119566	0.001905904
PAPLN	83.17109495	0.845696236	0.255097329	3.315190476	0.000915807	0.009906578
FZD3	408.3518963	0.845459177	0.82550078	1.024177321	0.305751529	0.608597042
CNTRL	1041.64143	0.845276782	0.184774617	4.574636899	4.77E-06	0.000132184
NCAPD2	3988.627819	0.844231139	0.290478012	2.906351273	0.003656707	0.029752381
A1BG	66.7510787	0.843891589	0.55797317	1.512423239	0.130426227	0.374103788
PCAT6	21.24453465	0.843110407	0.401029532	2.102364886	0.035521325	0.158105495
LMF1-AS1	12.3928655	0.8430409	0.551949196	1.527388582	0.126664414	0.367667148
PDGFB	4070.650341	0.842805754	0.200442057	4.204735117	2.61E-05	0.000534408
EZH2	1105.014373	0.842733215	0.2191901	3.844759481	0.000120671	0.001915873
OR7E12P	16.5868319	0.842069107	1.148442315	0.733227169	0.463419887	0.737302931
CERK	8936.371812	0.842012882	0.200813927	4.193000441	2.75E-05	0.000555021
P3H2	108.9345192	0.841902135	0.792353262	1.062533815	0.287993415	0.590236985
SATB1	1294.05004	0.84160274	0.224637054	3.746500069	0.000179319	0.00262782
EPHB1	84.66004841	0.841187045	0.631232942	1.332609547	0.182659971	0.458744519
PCAT1	7.095017818	0.840157024	1.086256428	0.773442626	0.439260471	0.720773584
SMN1_copy2	5.130049278	0.83950276	1.035951922	0.810368456	0.417728442	0.704555122
ADAMTS3	149.1757288	0.839490241	0.288916771	2.905647319	0.003664943	0.029804225
SLC27A6	34.28277913	0.839033868	0.860088381	0.975520523	0.329302126	0.629318957
CHAF1A	1074.700146	0.838417635	0.220450785	3.803196422	0.000142841	0.002191691
DBF4	684.7812598	0.838409834	0.295481981	2.837431347	0.004547813	0.035193818
ATIC	1229.170567	0.837998977	0.176563589	4.746159614	2.07E-06	6.59E-05
FLT4	1170.808353	0.837528668	0.411900262	2.033328806	0.042019315	0.177961538
CHTF18	846.5298718	0.836593761	0.204556559	4.089791906	4.32E-05	0.000815956
ZNF124	412.5762182	0.836464463	0.280109655	2.986203606	0.002824645	0.024273692
SNORD95_copy2	9.440912609	0.835903367	0.788944398	1.059521266	0.28936245	0.592207737
CACNA1A	27.37101152	0.834627818	0.376730771	2.215449024	0.02672926	0.128494077
SNORD110	14.63417877	0.833905255	0.483853372	1.723466869	0.084804132	0.285501886
BC043188_gene_copy2	5.636693068	0.833648899	0.888890667	0.937853136	0.34831989	0.646723772
FAM169A	65.45913905	0.833253789	0.604147238	1.379223037	0.167825997	0.437930806
DNM1P41	7.685339245	0.832886656	0.745783042	1.116794845	0.264082054	0.563177788
SLC22A15	10.31804069	0.83281543	1.75495009	0.474552202	0.635106182	0.847144312
AK021804_gene	371.1244092	0.832690894	0.216636834	3.843717972	0.000121184	0.001918311
KLB	5.662088425	0.83143033	0.951734494	0.873594826	0.382338945	0.674036283
AK094909_gene	20.70406293	0.830769921	0.826722277	1.004896014	0.314946924	0.617567778
CCDC136	91.38252028	0.830563196	0.282855816	2.936348305	0.003321012	0.027547541
STAR	8.351008123	0.829119913	0.692365578	1.197517524	0.231104901	0.52254351
SOGA2	42.32054709	0.828982561	0.373877107	2.217259487	0.026605365	0.128096284
CCDC138	184.2294125	0.82888714	0.418481378	1.980702568	0.047624639	0.194787087
ADCY3	897.1094624	0.828462819	0.278784889	2.971691981	0.002961636	0.025173123
GRAPL	30.68362944	0.827661095	0.636790297	1.299738861	0.193690486	0.473350636
CTAGE7P	8.551426935	0.827048883	0.690181123	1.198307016	0.230797516	0.522286441
AK000470_gene	98.03770713	0.826556601	0.470664097	1.756149675	0.079062855	0.272791992
PM20D2	373.3778101	0.824976261	0.177370526	4.651146283	3.30E-06	9.79E-05
LOC100288842	22.52261777	0.823145344	0.49749857	1.654568262	0.098012106	0.313724911
LYPD6	129.4334977	0.823123959	0.303348952	2.71345575	0.006658546	0.046482311
AF198444_gene	401.1814253	0.822924224	0.597256633	1.377840243	0.168252618	0.438614521
PDE6B	10.24328461	0.821907034	0.729393157	1.126836778	0.259811498	0.557636192
CTF1	17.37931386	0.821496091	0.70998126	1.157067288	0.24724487	0.542670436
KTN1-AS1	76.55329861	0.821194296	0.251560592	3.264399605	0.001096963	0.011500491
SAMD13	75.2729829	0.820376645	0.341131566	2.404868758	0.016178275	0.090376749
RNASE6	8.42396519	0.817879829	0.978322458	0.836002304	0.403153607	0.692630547
MCM9	487.5037273	0.817706646	0.138907185	5.88671239	3.94E-09	3.01E-07
IQCJ-SCHIP1	38.52041557	0.817276909	0.346690811	2.35736536	0.018405128	0.099103208
REEP6	70.71543814	0.817175298	0.275687495	2.96413625	0.003035339	0.025608968
ACSS1	43.94207423	0.816763807	0.8214789	0.994260238	0.320096188	0.622439535
SLC25A53	98.59954087	0.816743141	0.411680004	1.983927157	0.047263961	0.193807696
BC016361_gene	14.97220768	0.81661847	0.735660669	1.110047749	0.266978451	0.567021692
MIR4426	9.516896459	0.816480913	0.847721161	0.963147968	0.335473272	0.635566617
LINC01204	6.885173776	0.815900534	0.840934151	0.97023118	0.331931272	0.632227445
ACE	3892.61116	0.814920896	0.27232527	2.992454188	0.002767442	0.023916683
CENPW	411.9184159	0.814827376	0.298222145	2.732283263	0.006289704	0.044633727
SHC3	1322.09234	0.814750584	1.069660897	0.761690538	0.446244724	0.725429863
RAI2	1614.379494	0.814341096	0.282174276	2.885950869	0.003902331	0.031336245
IPPK	883.2495363	0.814085492	0.155989671	5.218842281	1.80E-07	8.47E-06
YIPF5	6330.791013	0.813998803	0.188844601	4.310416079	1.63E-05	0.000368488
GPX7	43.06032058	0.813925665	0.552137385	1.474136126	0.140444943	0.391736524
RGS20	151.816455	0.813624126	0.277252389	2.934597348	0.003339808	0.027638119
AK056396_gene	14.91345515	0.81350072	1.786836831	0.455274206	0.648911981	0.852350045
TBC1D16	8748.696604	0.812630426	0.118022447	6.885388712	5.76E-12	8.78E-10
TREX2	5.598700545	0.812482222	0.895173217	0.907625705	0.364076008	0.660859131
DLEU2	114.3282651	0.811780059	0.5282534	1.536724721	0.124360735	0.363488012
EVI2A	15.06285639	0.811304737	0.6423736	1.262979577	0.206596519	0.490943096
CTC-338M12.4	34.39664478	0.810999951	0.391021816	2.07405295	0.038074394	0.165777071
GJA1	30533.46751	0.810900046	0.109936344	7.376087061	1.63E-13	3.22E-11
SMIM1	16.6291396	0.810699886	0.846614593	0.957578446	0.338275372	0.637927182
SNHG8	581.0445346	0.810280632	0.133320897	6.077671612	1.22E-09	1.08E-07
RBP1	107.3502025	0.809784642	0.825237965	0.981274101	0.326457591	0.627014979
B4GALNT4	652.7584758	0.809750059	0.423177737	1.913498721	0.055684237	0.217194336
AK057596_gene	32.11914112	0.809137867	0.453440414	1.784441443	0.074351962	0.262244246
CASP12	55.37145092	0.808748271	0.464949803	1.739431366	0.081958915	0.279936126
RPS6KA1	323.5693016	0.808108242	0.320941162	2.517932688	0.011804588	0.07146223
ST3GAL6-AS1	38.44877837	0.80794394	0.794281118	1.017201495	0.309057585	0.611511595
SNORD14	20.29818503	0.80789065	0.785292348	1.028776928	0.303584511	0.606978212
AK025288_gene	12.45139939	0.807516077	1.004824478	0.803638939	0.421605528	0.706746834
AX746734_gene_copy2	8.204018578	0.806929575	0.63011224	1.280612442	0.200329827	0.48221101
ZFPM2-AS1	5.347519373	0.806807048	0.981122584	0.822330524	0.410888809	0.698563407
CKS1B	842.7019462	0.806597855	0.351019456	2.297872217	0.021569063	0.111061377
FAM19A5	6.911363721	0.806546766	1.996819759	0.403915657	0.686274742	0.872308602
LOC100131496	10.30978986	0.806320112	0.710939852	1.1341608	0.256727104	0.554427206
FAM118A	615.9502239	0.806080776	0.101998206	7.902891694	2.73E-15	7.38E-13
AX748239_gene	5.526899101	0.805671331	0.91745983	0.878154339	0.379859967	0.672032282
RRP7BP	62.47249879	0.805526229	0.359268452	2.242129038	0.024953034	0.122886853
LINC01311	20.41030836	0.805405493	0.503037291	1.601085065	0.10935808	0.336669322
FAM131C	14.3091327	0.804274906	0.536766506	1.498370143	0.134037109	0.379812613
C11orf96	91.64231683	0.804099139	0.553261489	1.453379921	0.146118298	0.401122828
ADAM23	2312.592333	0.80169094	0.26423553	3.034001292	0.002413334	0.02156757
TMEM182	40.51410929	0.801370505	0.384770629	2.082722651	0.037276512	0.163415648
RTL1	10.56315085	0.800213235	0.828422044	0.965948746	0.334069829	0.634335917
BC070106_gene	6.258251665	0.80009644	1.072114814	0.746278691	0.455499081	0.731650235
LINC00654	15.97565195	0.799944661	0.559925492	1.428662693	0.153101206	0.412988371
LRRC16B	6.100638237	0.799844283	0.917705002	0.871570147	0.383442922	0.675264764
ALDH5A1	73.27702873	0.799018596	0.673870645	1.185715095	0.235734831	0.52921434
MRVI1	19.51509255	0.798863404	0.560130179	1.426210251	0.153807661	0.413916326
CNN1	18.86180421	0.798703057	0.960920596	0.831185283	0.405868968	0.69438556
SNORD19B	15.3627001	0.797293568	0.516202755	1.54453567	0.122458617	0.360432321
AB075492_gene	10.00018441	0.797145464	0.652704411	1.221296273	0.221973864	0.511150531
EXOSC5	194.2003921	0.796186185	0.216170679	3.683136806	0.000230381	0.003219701
PODXL2	288.0371518	0.79573872	0.315331448	2.523499402	0.011619326	0.070500866
TMEM97	345.2674709	0.795169981	0.397191228	2.001982737	0.045286588	0.187867663
HAS3	68.05985784	0.795154711	0.314662592	2.527007442	0.011503906	0.069880113
EPHB6	371.8811889	0.795146489	0.894679757	0.888749838	0.37413754	0.668452797
KBTBD11	40.21709586	0.794223641	0.671568137	1.182640445	0.236951676	0.530808939
PRDM1	111.9214099	0.793698622	0.479261237	1.656087662	0.097704068	0.313170135
AK055408_gene	8.105694248	0.793473599	0.728089447	1.089802362	0.275800213	0.577915309
ACSM4	19.23091715	0.79340281	0.652242098	1.216423799	0.223823523	0.513413268
KCNH2	12.37926038	0.793052902	0.63748686	1.244030195	0.21348845	0.500269591
WWTR1-AS1	8.417052505	0.793018167	0.689129034	1.150754254	0.24983335	0.545910346
AK055197_gene	141.63998	0.792622969	0.32198596	2.461669353	0.013829209	0.080508417
LOC202181	108.5340422	0.792615703	0.25872058	3.063597425	0.00218693	0.020048529
ATP6V1E2	14.83534375	0.792497273	0.530224383	1.494645095	0.135007091	0.381157225
VWDE	82.18028197	0.792233675	0.904873689	0.875518522	0.381291837	0.67308067
RBL1	956.2804352	0.791801616	0.247656169	3.197181071	0.001387778	0.013850057
TPD52L1	17.63102223	0.791793486	0.700132232	1.130919918	0.258088799	0.555792201
ANTXR1	973.1330038	0.791470101	0.485358152	1.630692917	0.102955132	0.324216397
GUSBP2	10.95529031	0.791270375	0.565938306	1.398156594	0.162066048	0.428850046
ZFP92	22.0811465	0.790771679	0.847263669	0.933324192	0.350652608	0.649108087
ZKSCAN7	37.5061064	0.790481225	0.381468173	2.072207541	0.03824609	0.166361013
RAB40AL	6.506693316	0.790305195	0.871062546	0.907288688	0.364254154	0.661101678
DNAH11	39.71769075	0.787814863	0.397342998	1.982707298	0.047400134	0.194316241
BX648455_gene	95.49612684	0.787547071	0.438364873	1.796556066	0.072406124	0.258399357
TAC4	6.701553614	0.787083116	0.854598066	0.920998008	0.357051467	0.654758908
LRRIQ1	29.59038304	0.787067951	0.418524884	1.880576233	0.060029587	0.229276885
AX746671_gene	7.44566709	0.786135201	1.11763196	0.70339363	0.481810475	0.74977476
CEP72	98.62183032	0.786031627	0.354078963	2.219933151	0.026423306	0.127514583
FHL1	1984.769794	0.785114176	0.467761085	1.678451245	0.093259041	0.303362267
PKDREJ	12.48326795	0.784745086	0.541198733	1.450012792	0.147054952	0.402512992
WDHD1	957.0046657	0.784060935	0.159279595	4.922544748	8.54E-07	3.17E-05
ADGRG1	30.78754793	0.783521399	0.589868681	1.328298016	0.184079675	0.460707113
BARD1	350.7198962	0.783332747	0.278720812	2.810456606	0.004947126	0.037485616
AX747530_gene	15.66743744	0.782712259	0.500262305	1.564603712	0.117675858	0.352130742
DIXDC1	4623.881292	0.782482102	0.224084956	3.491899305	0.000479599	0.005813073
OCLN	272.7370077	0.782379602	0.336658884	2.323953534	0.020127985	0.105822498
SNORD99	14.08752262	0.782356562	0.532379702	1.469546187	0.141684704	0.393625819
ZNF572	19.03671341	0.782256912	0.48157159	1.624383432	0.104294001	0.327208101
DQ592442_gene	12.09049548	0.781775619	1.275717533	0.612812475	0.540000341	0.788826309
SLC22A20	13.9962607	0.781540345	0.718390264	1.08790498	0.276637058	0.578979759
RMI2	93.95638499	0.781317128	0.582540456	1.341223807	0.179847799	0.454930713
LOC100288637	152.8349659	0.781051663	0.437095449	1.786913281	0.073951506	0.261636794
ALDH8A1	7.586809167	0.781028367	0.770374851	1.013829003	0.310664353	0.613197738
AK097803_gene	213.0318883	0.780428246	0.384005955	2.032333706	0.042119884	0.178245821
DEPTOR	5.58551644	0.780069716	0.898548418	0.868144332	0.385315325	0.677167883
SHISA2	757.686846	0.780035428	0.238651216	3.268516455	0.001081129	0.011371769
IL1RL1	39365.88843	0.779103633	0.246666422	3.158531383	0.001585662	0.015486603
PARD6G-AS1	10.9399097	0.779044602	0.779867864	0.998944356	0.317821647	0.620033997
DQ574263_gene	5.957453347	0.778774793	0.845234044	0.921371777	0.356856359	0.654630635
IL17D	163.8343852	0.77859776	0.357030934	2.180757145	0.029201384	0.136992877
SCARNA9L	10.17952713	0.778194507	0.72982114	1.066281126	0.286296579	0.589327888
VCAM1	29.01359677	0.777764016	0.952053362	0.816933218	0.413966593	0.701370201
CD3EAP	275.1325503	0.777649546	0.185373058	4.195051623	2.73E-05	0.000551413
CLEC1A	297.4886084	0.777154538	0.537138605	1.44684171	0.147941262	0.404045933
RYR3	57.39496939	0.777080957	0.32369956	2.400624074	0.016367141	0.091208732
CBFB	3904.436035	0.776408327	0.131265502	5.914793412	3.32E-09	2.59E-07
SUGT1P1	185.3852246	0.775063198	0.323480153	2.396014685	0.016574426	0.092043045
MCM6	2065.585329	0.774766138	0.340851026	2.273034493	0.023024101	0.116247248
MTL5	41.76190888	0.773936542	0.516997644	1.496982725	0.134397753	0.380444631
F3	81.24697458	0.773502963	0.816969342	0.94679558	0.343742954	0.642865805
RFC4	463.7962704	0.773439854	0.201829195	3.832150512	0.000127028	0.00198738
GBP7	31.62486935	0.773234881	2.269628673	0.340687836	0.733338597	0.89344493
CDH4	8.198942822	0.772616953	1.38338979	0.558495486	0.576506086	0.812659081
ESM1	9249.412027	0.772287468	0.169417112	4.558497411	5.15E-06	0.000140088
DLGAP4-AS1	5.103935826	0.771918901	1.080722743	0.714261735	0.475065349	0.745718864
CR936829_gene	5.336951776	0.771570283	0.858743988	0.898486969	0.368925989	0.664457442
RUNX1	1756.21524	0.771424823	0.290202713	2.658227472	0.007855285	0.052608745
ONECUT2	9.018410015	0.770577061	0.746755018	1.031900748	0.302118616	0.605676793
TMEM237	1115.489489	0.770221192	0.147884548	5.208260089	1.91E-07	8.91E-06
PDE8A	2457.063622	0.769290075	0.15947786	4.823804856	1.41E-06	4.76E-05
CNGA1	5.702471596	0.769160153	1.52956994	0.502860401	0.615062424	0.834910078
HBEGF	1820.28762	0.768585939	0.177934159	4.31949628	1.56E-05	0.000356167
AK126286_gene	50.88303649	0.768309868	0.481021022	1.597248004	0.110210436	0.338334188
ENPP2	10.75687364	0.768305213	0.705538284	1.08896318	0.276170123	0.578395258
CC2D2B	10.84700441	0.76803585	0.903204916	0.850345072	0.395133265	0.685703965
KIAA1147	3957.096096	0.767021281	0.132954916	5.769032889	7.97E-09	5.59E-07
AX747227_gene	5.368739273	0.766749333	0.765999502	1.000978893	0.316837013	0.619541127
MAP3K8	155.2630633	0.766480418	0.27329784	2.804560829	0.005038518	0.037908623
DUSP5P1	8.405182201	0.766296721	0.765590785	1.000922081	0.316864481	0.619541127
LINC01474	33.71186225	0.76576034	0.519236167	1.474782361	0.140271065	0.391388096
CEBPB-AS1	10.19430925	0.76569345	0.599096608	1.278080095	0.201221187	0.483778095
CENPN	1626.314529	0.765278295	0.215235355	3.555541772	0.000377201	0.004778676
AK125463_gene	17.59410662	0.76480808	0.613358121	1.2469193	0.212427089	0.499013268
ALX1	472.6318408	0.764128196	0.180548604	4.232257572	2.31E-05	0.000485425
IMPDH2	4054.860542	0.76399943	0.156999727	4.866246866	1.14E-06	4.01E-05
PINLYP	16.70358668	0.76398543	0.629592882	1.213459446	0.22495421	0.51453046
RHPN2	216.4714791	0.763808827	0.178770716	4.272561203	1.93E-05	0.000422924
PRR22	73.77084802	0.76371658	0.321361626	2.376502104	0.017477662	0.095873189
EPHX4	81.78911856	0.763397717	0.629469848	1.212762961	0.22522046	0.514776925
NLGN3	29.9327623	0.762863163	0.597902882	1.275898121	0.201991536	0.484901001
LOC100289361	5.581799459	0.762699002	1.188826448	0.64155622	0.521161367	0.776081807
AX746485_gene	42.24935165	0.762182624	0.468309662	1.627518466	0.10362703	0.325562773
PXN-AS1	19.89625076	0.762162918	0.493831722	1.543365653	0.122742082	0.360801694
PDGFD	468.7164209	0.761081272	0.279704548	2.721018582	0.00650811	0.045797389
LOC102724434	181.3022632	0.76057831	0.294504903	2.582565867	0.009806864	0.062194424
LPAR1	40.50665457	0.759093735	0.621150249	1.222077486	0.221678326	0.510617069
MXD3	176.2553004	0.758722638	0.266661479	2.845265247	0.004437445	0.034473216
SLC25A15	570.2981278	0.758316836	0.195695913	3.874975326	0.000106636	0.00174324
GMNN	512.3959914	0.756564695	0.248721725	3.041811868	0.002351588	0.021110158
CKS2	884.3225306	0.75629683	0.338261777	2.235832959	0.025362715	0.124028039
AK095267_gene	49.55032888	0.756014121	0.337101555	2.242689506	0.024916844	0.122804405
UBE2S	3167.703584	0.755881388	0.281907754	2.681307541	0.007333508	0.050084636
ACSBG2	5.206802886	0.755750755	0.955860693	0.790649475	0.429148568	0.712632665
TMEFF1	16.80520051	0.755551183	0.485772628	1.555359729	0.11986042	0.355565876
CBLB	1246.789797	0.755437676	0.198298283	3.80960272	0.00013919	0.002145973
TGFBI	3131.158829	0.755228298	0.936748136	0.806223433	0.42011403	0.706080215
NOX4	2790.556148	0.755113478	0.281370665	2.683696528	0.007281317	0.049791997
GMFB	2028.640605	0.754642841	0.348528156	2.16522777	0.030370247	0.141238962
GCSH	662.1165808	0.754595973	0.249656327	3.022538948	0.002506638	0.022117071
CECR6	85.74386972	0.754478219	0.319826602	2.359022718	0.018323134	0.098869479
PCSK6	9.485950619	0.754099901	0.627221012	1.202287369	0.229252209	0.520101463
BC031657_gene	16.01059733	0.75307428	0.517650615	1.454792591	0.14572669	0.400529193
NAT8L	12.91323562	0.753056338	0.848858234	0.887140287	0.375003376	0.668997366
LDB2	3330.080602	0.75278626	0.200630614	3.752100657	0.000175359	0.002591165
LNP1	13.80419033	0.752754129	0.557788172	1.349534046	0.177165492	0.45182994
BTNL9	10.60935031	0.752132734	0.774615287	0.970975846	0.331560307	0.631746656
RPL22L1	1021.730456	0.751991264	0.29236617	2.572087129	0.010108745	0.063654435
SNORA26_copy2	7.234878013	0.751945451	0.80965856	0.9287192	0.353034628	0.651693526
CDKN2A	64.99455083	0.75154308	0.949934187	0.791152788	0.428854838	0.712329088
NREP	2470.959385	0.750954822	0.178292286	4.211931093	2.53E-05	0.000521664
H1FX-AS1	75.34233931	0.750825959	0.278345626	2.697459161	0.006987085	0.048192201
FTO-IT1	9.53773105	0.750730887	0.713045581	1.052851188	0.2924092	0.595622155
hsa-mir-27a	8.026970602	0.750203687	0.912557127	0.822089559	0.411025927	0.69864794
KDM7A	139.1881328	0.749941447	0.175145946	4.281808765	1.85E-05	0.000410507
EVA1A	1180.71845	0.749721174	0.234272978	3.200203368	0.001373306	0.01373994
EFEMP1	77000.60632	0.749353957	0.150018501	4.995076953	5.88E-07	2.30E-05
FAHD2B	81.61106376	0.749146135	0.322934915	2.319805325	0.020351411	0.106856604
LOC101928794	9.752466126	0.749055066	0.606974167	1.234080635	0.217172859	0.505147497
KHDC1	32.45237614	0.748519609	0.420940119	1.778209239	0.075369496	0.264703833
KNTC1	1432.892464	0.746875528	0.206060702	3.624541313	0.000289475	0.003897529
FBXL16	72.98089021	0.746523047	0.333776869	2.236593117	0.025312945	0.12383824
AF339817_gene	101.9479517	0.746493026	0.316511864	2.358499351	0.018348992	0.098918811
SARDH	9.571536806	0.746252289	0.640725304	1.164699262	0.244140748	0.539132911
SNORD57	12.52655864	0.746177548	0.594710946	1.254689447	0.209591518	0.494751099
CLCA2	8.805337718	0.744977387	1.009523367	0.737949622	0.460545063	0.734996453
AK022993_gene	22.81967481	0.744836062	0.731241647	1.018590865	0.308397243	0.610910063
TRAF1	107.156916	0.744736977	0.278157855	2.677389707	0.007419828	0.050587721
FAM155A	1310.143575	0.74471731	0.141930036	5.247073369	1.55E-07	7.35E-06
DPY19L2	37.68389758	0.744642301	0.355430572	2.09504291	0.036167178	0.160000234
STIL	838.5431934	0.744346458	0.27263462	2.730197864	0.006329632	0.044877233
TCEB3-AS1	6.512493104	0.744052054	0.75450179	0.986150151	0.324059437	0.625121552
BC035889_gene	30.82713471	0.743888917	0.56526475	1.316000897	0.188173742	0.466220639
DCP1A	2927.414111	0.743513526	0.121857115	6.101519171	1.05E-09	9.33E-08
LOC100335030	18.64520577	0.743484543	0.582008493	1.277446209	0.20144476	0.484024469
BC037304_gene	19.83578652	0.743401792	0.616938169	1.204985895	0.228208747	0.518944769
ARHGEF26	332.26078	0.742961787	0.283016312	2.62515536	0.008660944	0.056657598
FJX1	847.8609022	0.742081948	0.189682923	3.912223277	9.15E-05	0.001542307
GTSE1-AS1	5.841124599	0.741485176	0.875785819	0.84665127	0.397189528	0.687229889
GATA6	3226.174065	0.7412485	0.144606593	5.125966139	2.96E-07	1.28E-05
SUSD5	1624.888481	0.741228547	0.384815968	1.926189683	0.054080694	0.213237471
NETO2	1415.31546	0.741002898	0.305612971	2.424644786	0.015323372	0.086961755
ZNF90	23.92263789	0.74089092	0.377604597	1.962081302	0.049753019	0.2013291
AF063596_gene	9.991702906	0.740417956	0.830699002	0.891319183	0.37275796	0.667639885
SNORD44	35.81974246	0.74026628	0.398792533	1.85626916	0.063415203	0.238229604
JMJD1C-AS1	15.84452771	0.740043311	0.550232986	1.34496355	0.178637006	0.453484987
LOC391322	6.681323348	0.739719669	1.046433006	0.706896347	0.479630895	0.747547158
STK33	28.56660871	0.739497614	1.054643568	0.7011825	0.483189129	0.750728514
FER1L5	6.000683034	0.738882137	0.819031698	0.902141075	0.366981932	0.662673043
AK026905_gene	96.94791912	0.738385011	0.215960046	3.419081553	0.000628329	0.007232342
ETV1	474.2440939	0.737868712	0.32326586	2.282544506	0.022457213	0.114345835
KRT80	1631.838508	0.737745017	0.397676789	1.855137231	0.063576632	0.238606385
FAM184B	5.533124478	0.737740519	0.974813858	0.756801427	0.449168838	0.727442401
SELP	1350.361756	0.737733173	0.448655351	1.64432046	0.100110025	0.318202601
POC1A	289.5288529	0.737448181	0.233380748	3.159850104	0.001578503	0.015445891
KLHL4	1315.115665	0.736703325	0.225949136	3.260483039	0.001112226	0.011600373
STARD4-AS1	469.0246757	0.736448898	0.207078467	3.556376033	0.000376006	0.004774885
CFH	3809.314039	0.735959527	0.458383822	1.605553015	0.108372156	0.334581704
CSNK1G2-AS1	10.18379907	0.735613876	0.865938335	0.849499146	0.395603605	0.686073375
BC094703_gene	58.60043991	0.734931792	0.391558147	1.876941646	0.060526092	0.230255882
HOXA6	120.4605399	0.734827917	0.34989364	2.100146541	0.035715952	0.158713904
RASL10B	5.300947312	0.73473433	1.077096889	0.68214321	0.4951484	0.757862647
LINC00115	26.64514581	0.73470439	0.421993396	1.741032908	0.08167781	0.279389138
BATF3	10.04637266	0.734406518	0.794309346	0.924585013	0.355181811	0.65361051
C5orf63	28.08885049	0.73411113	0.427731915	1.716287948	0.086109353	0.288076237
THRIL	45.6647242	0.733972442	0.373453886	1.965362978	0.049372241	0.200396901
TPM2	7121.357452	0.733742191	0.218624231	3.356179629	0.000790272	0.008768128
LINC00638	24.75004913	0.733245568	0.472264963	1.552614795	0.120515189	0.356667598
C16orf59	178.9360908	0.732079483	0.323950219	2.259851794	0.023830451	0.11913735
SRPK3	31.52482712	0.731920713	0.482662769	1.516422563	0.129412537	0.372137925
GAB1	756.5247633	0.731682973	0.298045566	2.454936614	0.014090943	0.081625362
MAP2K6	152.1702246	0.7316459	0.457073683	1.600717623	0.109439476	0.336678534
PECR	103.2681398	0.731393632	0.370789753	1.972529248	0.048549221	0.197608183
PSMC3IP	148.9113466	0.731279996	0.329829862	2.217143083	0.026613316	0.128096284
PRIM1	249.5270951	0.731213298	0.233619059	3.129938552	0.001748429	0.016659046
BMPR1B	79.87786718	0.730621561	0.611317904	1.195158127	0.232025255	0.524087236
SARM1	168.141787	0.730523979	0.246429822	2.964430082	0.003032441	0.025598033
COL3A1	3137.34936	0.729676198	0.287637474	2.536791147	0.011187367	0.068635315
LOC100507299	5.740263055	0.729618257	1.02842365	0.709453013	0.4780434	0.747138112
RBM24	117.2096431	0.72961403	0.402895337	1.810926964	0.070152158	0.253524571
CHRNE	12.22458662	0.728897695	0.711275045	1.02477614	0.305468827	0.608379802
SNHG20	62.98545567	0.728142796	0.312895131	2.327114501	0.019959172	0.105142419
FAM216A	370.2210776	0.727604947	0.180320202	4.035071707	5.46E-05	0.00100082
PCBP2-OT1	7.001713616	0.726883875	0.730207383	0.995448542	0.31951816	0.621844959
WNT5A	147.2033584	0.726789311	0.723000656	1.005240181	0.314781211	0.617559787
USP44	56.21816571	0.72674801	0.73261711	0.991988858	0.321202961	0.622707103
FGF5	34.39203399	0.726579513	0.820661676	0.885358162	0.37596349	0.669390269
HIVEP1	2094.709307	0.726273168	0.171763803	4.228324903	2.35E-05	0.000491407
TSIX	11.53382158	0.725026531	1.382194523	0.524547391	0.599897867	0.825472682
VSIG10	1464.697352	0.724655786	0.098341694	7.368754377	1.72E-13	3.36E-11
LINC00641	869.8754625	0.724352897	0.190086725	3.810644314	0.000138605	0.002139013
GPC6	6.225672381	0.724217334	1.812651072	0.399534883	0.689499126	0.872947205
KREMEN2	52.38863211	0.722980879	0.261982946	2.759648631	0.005786356	0.041804003
CLMP	82.55869618	0.722758071	0.572226731	1.263062405	0.206566754	0.490943096
UACA	6036.33462	0.72265636	0.181428625	3.983144125	6.80E-05	0.001213544
TMEM194A	807.2763291	0.722363617	0.170277374	4.242275988	2.21E-05	0.000471049
HMGB3	2309.756109	0.722152521	0.191171075	3.777519804	0.000158398	0.002386867
ST13P4	9.855351266	0.721940507	0.560409759	1.288236857	0.197663526	0.479406014
ITGA2	10250.0952	0.721536452	0.074971911	9.6240904	6.33E-22	4.82E-19
CDK5R1	162.8200021	0.721241295	0.27418164	2.630523679	0.008525343	0.056045717
MEG9	184.7231099	0.721222279	0.213998123	3.370227119	0.000751063	0.008397194
AK091102_gene	22.4310841	0.721185258	0.544860763	1.32361386	0.18563132	0.462862374
LOXL3	30.52826005	0.720289498	0.411647602	1.749772123	0.080157643	0.275410256
INHBA	3526.707289	0.72013993	0.31889649	2.2582247	0.023931654	0.119497394
TRAF4	1331.817461	0.71976876	0.198550885	3.625109808	0.000288839	0.003897007
SDK1	187.8706746	0.719334032	0.706846066	1.017667164	0.308836157	0.611249379
GGT7	139.1008798	0.719315651	0.200292447	3.591326887	0.000328999	0.004293903
ZNF273	96.12986883	0.719247811	0.25955418	2.771089304	0.00558691	0.040749781
COL18A1-AS2	9.167427098	0.719155947	0.730895662	0.983937906	0.325146045	0.625811676
CRISPLD1	941.5799347	0.717548045	0.419060097	1.712279576	0.086845159	0.289628785
MYCN	12.14182506	0.716803856	0.969424294	0.739411897	0.45965692	0.734598989
SLC35F2	2388.071069	0.716521969	0.143413771	4.996186648	5.85E-07	2.30E-05
ZBTB37	142.9550736	0.716362068	0.211195511	3.391937951	0.000694002	0.007841482
FOXA1	13.27255728	0.715860474	0.745484517	0.960262027	0.336923356	0.637073041
ST3GAL6	584.6051544	0.715503982	0.439349385	1.628553509	0.103407573	0.325320794
PCNXL2	469.5711366	0.715456137	0.118233795	6.051198275	1.44E-09	1.26E-07
SPAG4	86.20732399	0.715162667	0.2330678	3.068474778	0.002151545	0.019780851
TMC4	36.01950613	0.714920662	0.810379844	0.882204398	0.377666284	0.670605126
FAM110B	224.9056716	0.714214009	0.583622201	1.223760863	0.221042452	0.509902655
SCARF2	913.9324313	0.714206378	0.251861225	2.835713909	0.004572338	0.03531524
PIP4K2C	132.7616415	0.713151734	0.53043546	1.344464668	0.178798174	0.453606031
ARL6IP1	7008.087705	0.712938185	0.2423591	2.941660472	0.003264576	0.027156113
NR2C2AP	206.9618345	0.71289048	0.261347913	2.727745069	0.006376887	0.045072356
HDGFRP3	4762.6471	0.712415005	0.092676087	7.687150277	1.50E-14	3.54E-12
LINC00102	7.260338469	0.711934773	0.705134091	1.009644522	0.312665631	0.615627846
SNORA66	19.2939857	0.71140737	0.519332779	1.369848773	0.170734113	0.442002935
STX16-NPEPL1	5.575246412	0.71026689	0.79253323	0.896198246	0.370146892	0.665531772
PHF10	1541.238564	0.710205772	0.160655143	4.420684953	9.84E-06	0.000242752
BC005081_gene	20.08662446	0.710188302	0.579612332	1.22528156	0.220469154	0.509225777
LIMD2	1249.036421	0.709857259	0.319343129	2.222866858	0.026224779	0.126747814
DAW1	67.57530361	0.709833859	1.437721716	0.493721317	0.621503008	0.839373212
PTCHD2	35.08509177	0.709266907	0.936669322	0.757222309	0.448916687	0.727181357
LRP1	2383.792091	0.709260788	0.332991411	2.129967217	0.03317432	0.149987811
CATSPER3	7.178619243	0.708943362	0.627203541	1.130324233	0.258339627	0.555974419
DCBLD1	4434.724368	0.70816239	0.101961869	6.945364919	3.77E-12	5.92E-10
CHST1	1053.621391	0.707993609	0.436806659	1.62083978	0.105052005	0.328426174
SASS6	256.6780559	0.707754648	0.2537355	2.789340273	0.005281554	0.039183985
RABL5	7.886275031	0.707470702	0.687255565	1.029414293	0.303285036	0.606740883
YTHDF3-AS1	11.17362872	0.706878272	0.559975738	1.262337319	0.206827434	0.491141921
AX748212_gene	42.71386971	0.706862207	0.374266032	1.888662465	0.058937071	0.226439981
DNAH5	12.91648142	0.706203546	0.602862784	1.171416722	0.241431314	0.5364769
ITGAX	12.49899399	0.706183829	0.699495601	1.009561502	0.312705422	0.615630376
KCNAB1	2218.351911	0.705785836	1.448056468	0.48740215	0.62597337	0.841724531
SNORD104	39.05200597	0.704903081	0.41387172	1.703192192	0.088532107	0.293784004
TIAM2	249.6157639	0.704409546	0.25291393	2.785174971	0.005349885	0.039544131
DANCR	781.9471538	0.704256074	0.182562373	3.857618983	0.000114497	0.001839776
ISOC1	1861.710247	0.703170604	0.232305658	3.026919834	0.002470595	0.021920016
DQ586551_gene	21.50045845	0.703138467	0.790951365	0.888978132	0.374014832	0.668452797
DNASE1L2	30.95089582	0.701216421	0.421064722	1.665341181	0.095844707	0.309006892
BC015433_gene	10.72991367	0.701013964	1.449727826	0.483548671	0.62870621	0.843126563
C14orf37	223.8952018	0.700526517	0.537846871	1.302464615	0.192757607	0.471731106
FN1	623077.7337	0.700495046	0.335733663	2.086460558	0.036936924	0.162416817
AF070581_gene	45.70553469	0.700248228	0.651284244	1.075180666	0.28229385	0.585156758
PLXDC2	282.8451228	0.698433349	0.96579885	0.723166475	0.469577613	0.741720454
ACTN2	40.23462021	0.698266646	0.299679464	2.330045032	0.019803771	0.104634069
IL7R	590.9800036	0.698226831	0.792536663	0.881002562	0.378316433	0.671088775
NPM3	635.9106844	0.698085935	0.169865303	4.109644078	3.96E-05	0.000759284
LOC100505938	12.88738509	0.697764736	0.652565156	1.06926447	0.284950516	0.587830307
CCDC15	195.8033814	0.697718211	0.216789674	3.218410717	0.001289031	0.013059647
SNORD116-20	11.46760833	0.696929585	0.756502289	0.921252447	0.356918642	0.654630635
SLC44A5	498.2114943	0.696618872	0.397570339	1.752190249	0.0797411	0.274349194
TUSC3	977.8215456	0.695885954	0.430079284	1.618041091	0.105653743	0.329534147
SNORD83A	10.16005972	0.695473416	0.607941593	1.143980647	0.252631663	0.549608795
CAPN10-AS1	48.17488706	0.695317677	0.391060379	1.77803151	0.07539868	0.264703833
FAH	319.2443457	0.695222276	0.27045156	2.570598141	0.010152306	0.06382818
FAM46B	20.00489283	0.695021453	0.507664628	1.36905629	0.17098168	0.442337681
SMIM10	35.59481809	0.694770148	0.443999179	1.564800524	0.117629689	0.352127079
AX747205_gene	57.63821698	0.69451544	0.61883199	1.122300481	0.261734702	0.560103514
EBPL	880.0360631	0.694073339	0.211727754	3.278140565	0.001044933	0.011034608
ENTPD3	5.279772792	0.693723535	1.229092991	0.564419079	0.572468957	0.810972328
ANKRD18A	32.04150957	0.693488224	0.784942545	0.883489153	0.376972041	0.670312061
BC041646_gene	8.772233318	0.69293171	0.910133517	0.761351711	0.446447022	0.725606891
POLA1	936.8283822	0.692165086	0.238124824	2.906732164	0.003652258	0.029731311
UNG	1051.908898	0.691689288	0.121331795	5.700808181	1.19E-08	7.94E-07
CYP2S1	103.7353649	0.691336153	0.759953481	0.909708515	0.362976252	0.659831794
LOC100506368	10.89071624	0.691237249	0.65246228	1.059428675	0.289404596	0.592218186
SCTR	12.39925803	0.691110722	1.040003349	0.6645274	0.506352818	0.7659806
DKFZp667P0924	331.4343775	0.689826184	0.286293969	2.409503021	0.015974264	0.089549975
SNHG1	1263.159313	0.689786519	0.178262824	3.86949171	0.000109062	0.001779277
CR749689_gene	12.96159134	0.689741955	0.599389652	1.150740512	0.249839005	0.545910346
NR5A2	393.3729467	0.689484455	1.398722789	0.492938601	0.622055971	0.839595782
RAC3	555.053229	0.689449546	0.203152959	3.393746018	0.000689436	0.007795405
CEP295NL	27.82493223	0.688829621	0.580980319	1.185633314	0.23576714	0.52921434
POPDC3	131.2252547	0.687960023	0.446585856	1.540487711	0.123441516	0.361992472
FAM60A	2441.481145	0.687360814	0.186340594	3.688733626	0.000225373	0.003157988
PDLIM5	23440.34851	0.686400523	0.21025547	3.264602448	0.001096178	0.011499801
UBE2T	394.3349462	0.68614755	0.281180209	2.440241268	0.014677456	0.084168996
BC090058_gene	18.02635284	0.685941093	0.770806042	0.889901033	0.373519029	0.668213297
GBP5	40.67500176	0.685433113	1.070176113	0.640486276	0.521856509	0.776452483
AX747325_gene	72.05275063	0.685365533	0.315355624	2.173310004	0.029756993	0.138987673
ZFHX4	104.9953911	0.685241232	0.531917828	1.288246409	0.197660202	0.479406014
LOC100506551	7.777515081	0.684897651	0.659197368	1.038987237	0.298810672	0.602546642
NASP	3409.160303	0.684641009	0.23902235	2.86433888	0.004178807	0.03291847
ZNF48	1396.853378	0.683905516	0.138861022	4.925107895	8.43E-07	3.14E-05
GDF5	9.514776848	0.683616872	1.318540298	0.518464906	0.604133939	0.827767601
ZNRF3	394.1719618	0.683542439	0.312613467	2.186541882	0.028775984	0.1354907
MIS18A	335.4837909	0.683256045	0.283664556	2.40867613	0.016010499	0.089658793
AADACP1	55.85151152	0.683209395	0.844871218	0.808655072	0.418713578	0.704642425
LMO4	962.005048	0.683087223	0.139344199	4.902157587	9.48E-07	3.44E-05
BPGM	2745.743305	0.682712791	0.161598179	4.224755475	2.39E-05	0.000497313
CHML	2118.99955	0.682601837	0.121629696	5.612131397	2.00E-08	1.27E-06
GAS5	2996.044097	0.682381144	0.804492196	0.848213504	0.396319078	0.686339558
STAB2	11.38816792	0.682203244	0.722562788	0.944143895	0.345096121	0.643537449
PPIF	834.658966	0.68207416	0.30848663	2.211033133	0.027033543	0.129366142
ADK	2146.340661	0.681922002	0.1756542	3.882184431	0.000103522	0.001708065
GTF2H2	56.45213303	0.681878321	0.605167653	1.126759366	0.259844235	0.557636192
MYO1B	1177.990714	0.681792979	0.796285807	0.856216416	0.391878084	0.682980804
FAM131B	246.9487248	0.681567594	0.23071567	2.954145216	0.003135364	0.026245133
USP46-AS1	50.39103215	0.681534688	0.294736157	2.312355205	0.020758117	0.108245522
LOC441666	23.13134246	0.681287337	0.639178048	1.065880374	0.286477722	0.589503748
CITED1	5.307936147	0.681201845	0.911089169	0.747678568	0.454654062	0.731141535
AF258560_gene	20.08959574	0.680877251	0.603977232	1.127322711	0.259606064	0.557636192
ASIC3	18.39860379	0.680797527	0.48165194	1.413463688	0.157519431	0.420367328
FANCG	653.8233896	0.680290568	0.18576511	3.662100851	0.000250155	0.003430089
CENPC1	14.56934863	0.680029691	0.468720813	1.450820344	0.146829893	0.402247487
LPAR6	871.5414617	0.679967666	0.202397281	3.359569167	0.000780641	0.008679339
NLRP3	23.84669688	0.679533578	0.452301996	1.502389078	0.132996655	0.378286876
SOX5	21.7470839	0.679394965	0.582556419	1.166230331	0.243521332	0.538583354
RNF24	798.8622573	0.679265358	0.152833691	4.444473954	8.81E-06	0.000220103
CXCL14	5.056549769	0.678789202	1.190823013	0.570016866	0.568666259	0.808567318
HID1-AS1	8.748970023	0.678509504	0.848540354	0.799619607	0.423931224	0.708605584
RBMXL2	41.33223126	0.678462995	0.732840572	0.925798899	0.354550499	0.653258456
EPB41	1855.21416	0.677493758	0.144178213	4.699002323	2.61E-06	8.02E-05
ARHGEF39	54.39706717	0.675765482	0.500353479	1.350576162	0.176831241	0.451481616
HEY1	359.098318	0.675599765	0.351692552	1.920995373	0.054732291	0.214685934
SMARCC1	8989.487175	0.675497303	0.148398975	4.551900055	5.32E-06	0.000143578
AK123771_gene	5.651831542	0.675049937	0.875994599	0.770609702	0.440938309	0.721420557
DQ586951_gene_copy4	6.057859624	0.673807318	0.763513012	0.882509279	0.377501464	0.670605126
YWHAEP1	9.242135902	0.673627239	0.661153677	1.018866359	0.308266416	0.610841553
MPP4	128.3760002	0.673485597	0.307334674	2.191375246	0.028424649	0.134017484
ZNF436-AS1	36.46197498	0.672933111	0.469325055	1.433831636	0.151620315	0.41044795
BIRC2	5201.445226	0.672407646	0.124402163	5.4051122	6.48E-08	3.50E-06
LINC01483	36.02367127	0.671872628	0.842328229	0.797637555	0.425080851	0.709468867
DUSP23	696.7651131	0.671374762	0.478831725	1.402110024	0.160882394	0.426915191
TSPAN33	9.659298955	0.671326596	1.518891043	0.441984696	0.658500281	0.85719889
AK096592_gene	67.43266846	0.671187649	0.280406358	2.393624927	0.016682799	0.09238815
AX746484_gene	9.54561623	0.671155914	0.626888101	1.070615176	0.284342497	0.58742316
TCEAL7	85.44403098	0.670455676	1.264194049	0.530342376	0.595874571	0.822968786
AK095366_gene	10.77368806	0.670377899	0.611556374	1.096183324	0.272998556	0.57474333
AK023627_gene	34.32893614	0.670259425	0.399933077	1.675928958	0.093752109	0.304099963
EFCC1	6.900181347	0.669881069	0.730067052	0.91756102	0.358848733	0.656044982
RASL11A	34.73624832	0.669837479	0.385424281	1.737922368	0.082224494	0.28043073
ZNF850	203.4153944	0.669762655	0.140449835	4.76869663	1.85E-06	5.99E-05
IGFBP7	9344.733679	0.669415554	0.427528843	1.565778696	0.117400435	0.351827209
LOXL2	23025.71469	0.669330324	0.270394894	2.475380778	0.013309419	0.078117104
TMPO	4150.307364	0.669113866	0.257517572	2.598323133	0.009368029	0.060151024
SIPA1L2	3172.685366	0.66849683	0.170677467	3.916725761	8.98E-05	0.001520211
NUDT4	483.5838253	0.668454193	0.37984053	1.759828505	0.078436888	0.271556728
CDK4	2939.59043	0.667876948	0.156994868	4.254132358	2.10E-05	0.000451583
PIP5K1B	5.55051304	0.667183714	0.985958852	0.67668515	0.49860574	0.759891406
EBF4	62.21316713	0.667000981	0.48639304	1.371320982	0.170274918	0.441450456
CR936796_gene	12.67864849	0.666743717	1.107116681	0.60223437	0.54701814	0.793911223
C7	71.49897702	0.666466262	0.895207013	0.744482843	0.456584417	0.732217379
CABYR	46.17332831	0.665786093	0.346174219	1.923268851	0.054446294	0.214007215
MAP3K7CL	94.08889638	0.665583937	0.247140866	2.693135896	0.007078341	0.048660282
F12	27.86022942	0.665573762	0.438669107	1.517256974	0.129201817	0.371851117
FAM86C2P	47.14201367	0.665525092	0.33077694	2.012005712	0.044219335	0.184589746
CNN3	7359.032406	0.665127997	0.164198295	4.05076068	5.11E-05	0.000945782
LOC100126784	57.55156677	0.664874818	0.505131486	1.316241092	0.188093135	0.466165409
AX746605_gene	25.55230457	0.664489575	0.386149996	1.720806894	0.085285871	0.286279762
AK311282_gene	10.69986096	0.664373859	0.535887563	1.239763534	0.21506287	0.502326539
MICAL2	16824.47983	0.663399896	0.22012342	3.013763358	0.00258029	0.022641463
LIN9	284.4351657	0.662885785	0.282606319	2.34561558	0.018995688	0.101335689
SNORA27	8.298493555	0.662879945	0.614817889	1.078172833	0.280956633	0.583519701
LOC729683	190.4016431	0.662527514	0.252683861	2.62196213	0.008742514	0.057048644
TNRC6C-AS1	62.24999192	0.661409759	0.628393205	1.052541232	0.292551304	0.595634215
NR2F1-AS1	495.2573415	0.661249815	0.275169252	2.403065787	0.016258262	0.090665189
BGN	55211.45447	0.661208497	0.25765292	2.566275964	0.010279701	0.064451708
JA611279_gene	8.215975707	0.66094707	0.720512702	0.917328825	0.358970357	0.656044982
LDHB	11978.62574	0.660847169	0.155331293	4.254436806	2.10E-05	0.000451583
MESTIT1	6.277954328	0.660393308	1.812681255	0.364318495	0.71562019	0.885041508
CSMD3	13.448305	0.660034325	0.57302309	1.151845949	0.249384382	0.545364178
NTF4	6.317651409	0.659354865	0.775603075	0.850118941	0.395258962	0.685773227
TPGS2	6520.233043	0.659305601	0.111269588	5.925299219	3.12E-09	2.48E-07
PARPBP	341.612389	0.658824561	0.306193089	2.151663723	0.031423849	0.14436911
PDE9A	134.5715435	0.65847136	0.698717368	0.94240016	0.345987805	0.644300357
SNURF-SNRPN	253.5249627	0.657994313	0.379250249	1.734987159	0.08274308	0.280989031
MLIP	114.551541	0.657843911	0.234939777	2.80005336	0.005109416	0.038210255
E2F7	1499.84903	0.657259019	0.268796285	2.445193833	0.014477431	0.083279581
RAB20	25.13553734	0.65725822	0.443890709	1.480675776	0.138692992	0.388612611
TFAP2E	5.524323968	0.657184241	0.892035235	0.736724532	0.461289885	0.735533183
FAM86JP	19.26600948	0.657031749	0.645704381	1.017542652	0.308895353	0.611290865
LOC102724508	75.64629581	0.656278091	0.382629614	1.715178511	0.086312503	0.288695461
MIR3654_copy2	11.20961061	0.655605504	0.559994001	1.170736655	0.241704647	0.536663348
PAK3	8.711980431	0.655227527	0.881506249	0.743304461	0.457297372	0.732907234
ZNF736	97.25070918	0.655050877	0.262631564	2.494181834	0.012624785	0.075392249
CLDN10	11.73060939	0.654914391	0.71329353	0.918155518	0.358537453	0.656044982
GLB1L2	21.48891739	0.65473726	0.889422371	0.736137611	0.461646956	0.735800172
DTNB	198.2527999	0.654660389	0.203126706	3.222916386	0.001268926	0.012889191
DEF6	17.02610892	0.654494268	0.752793107	0.869421175	0.384616805	0.676411118
FRRS1	20.54805435	0.654469164	0.559792467	1.169128207	0.242351981	0.537417263
HOXA-AS3	42.52698824	0.654467032	0.440383853	1.486128584	0.137245113	0.385501558
MIR4720	11.07830295	0.65288797	0.590599971	1.105465632	0.268957878	0.569700392
SnoU109_copy3	14.28402445	0.65281668	0.503592784	1.296318575	0.194865752	0.475143151
AK123300_gene	8.561813227	0.65266022	0.695363452	0.938588617	0.347942	0.646322376
NLGN1	1030.88282	0.652607789	0.24627616	2.649902406	0.008051503	0.053502669
LDLRAD3	1074.470018	0.652516779	0.181496212	3.595208798	0.000324132	0.004251201
ATP2A1-AS1	12.78346024	0.65170511	0.811443827	0.803142606	0.421892314	0.706897329
DNAAF2	439.9504978	0.650343973	0.173432757	3.749833563	0.000176952	0.002605278
PTK7	2887.914095	0.650097569	0.233540477	2.783661218	0.005374914	0.039637514
PYCR1	2428.399937	0.649441505	0.204349663	3.178089433	0.00148249	0.014658041
LOC100506990	84.51884591	0.649213168	0.517831953	1.253713997	0.209945979	0.495149182
SIK1	240.2101111	0.648784428	0.16449134	3.944185919	8.01E-05	0.001382488
CNIH2	23.01280977	0.647987211	0.505550299	1.281746272	0.199931667	0.481812807
AX748379_gene	92.69149837	0.647574098	0.370024224	1.750085687	0.080103529	0.275299919
HAGLROS	68.96090327	0.64753173	0.500799332	1.292996394	0.196012306	0.477138361
PRPS2	925.5021648	0.647079982	0.199070685	3.250503618	0.001152008	0.011928954
C21orf58	110.7220915	0.646688388	0.290322443	2.227483282	0.025914992	0.125821103
AX748336_gene	24.91748319	0.646530563	0.495046698	1.305999143	0.191552849	0.469932017
CDK17	6294.616906	0.646122494	0.164983738	3.916279891	8.99E-05	0.001521412
BCL7A	655.3143198	0.645498894	0.164712642	3.918939586	8.89E-05	0.001509515
RRM1	3362.721876	0.644918993	0.225634	2.858252716	0.00425981	0.033405691
CST1	872.2582396	0.643854227	1.180560842	0.545379962	0.585492219	0.817884909
SEMA3C	266.5238215	0.643835825	1.406047608	0.457904712	0.647020901	0.851633238
AX747806_gene	13.93328729	0.64357722	0.74311557	0.866052665	0.386461282	0.677653492
SESN3	1441.948745	0.643531729	0.267146055	2.408913463	0.016000091	0.089631906
CELSR2	154.6694356	0.643164721	0.253995419	2.532190239	0.011335247	0.069118206
AX747080_gene	8.868752347	0.64273262	0.717520128	0.895769464	0.370375902	0.665718934
LOC100506548	627.695331	0.642250315	0.321379424	1.998417655	0.045671399	0.188973688
CTGF	96725.48877	0.641284443	0.318556546	2.013094537	0.044104685	0.184351817
ITGB7	7.130056673	0.641119405	0.790641642	0.810884946	0.417431746	0.70429493
SNORD36A	41.44662495	0.640952452	0.357515774	1.792794887	0.073005727	0.259612004
DHRS11	181.3416749	0.640812097	0.206597508	3.101741653	0.001923858	0.018040257
DNAJC6	258.442585	0.640064808	0.504657314	1.268315727	0.204685223	0.488506844
PCDHGA3	31.12231142	0.639708869	0.418805816	1.527459371	0.126646823	0.367667148
LOC100288152	51.82829751	0.638922581	0.461343515	1.384917224	0.16607778	0.435930314
BTG3	796.7755513	0.63880451	0.190820047	3.347680292	0.00081491	0.008997773
PTPRD	4840.933155	0.638281693	0.109593893	5.824062587	5.74E-09	4.23E-07
ZMIZ1-AS1	6.845222467	0.638091362	0.814990422	0.782943387	0.433660357	0.717091248
SNRK	4817.095719	0.636937837	0.179044408	3.55742937	0.000374502	0.004763352
WEE1	1227.006491	0.636650982	0.124722256	5.104549923	3.32E-07	1.42E-05
DIP2A-IT1	7.972214937	0.636421783	0.940743002	0.676509719	0.498717078	0.759891406
KIF26B	32.62475252	0.636389433	0.96705194	0.658071616	0.510492114	0.768402056
LOC101926935	16.00150383	0.636342707	0.595523837	1.068542797	0.285275736	0.587830307
FIGNL1	1068.166191	0.635795468	0.197235004	3.223542758	0.001266154	0.012869211
SLC25A27	30.86904987	0.635633483	0.462478731	1.374405871	0.169315715	0.439951186
NIPSNAP1	1617.542923	0.635599112	0.244945205	2.594862436	0.009462878	0.060589708
SNRK-AS1	21.91136566	0.635457068	0.414163478	1.534314592	0.124952278	0.364284649
ODC1	5312.000025	0.635310995	0.16972402	3.743200256	0.000181691	0.002655284
DHRS3	210.4727867	0.635224439	0.37535894	1.692312001	0.090586501	0.297869795
NFYA	2787.069746	0.634856988	0.076577723	8.290361285	1.13E-16	3.92E-14
TBXAS1	110.7456668	0.634550335	0.581730753	1.090797301	0.275362085	0.577382694
LITAF	844.3193097	0.634462748	0.367163118	1.728013292	0.083985841	0.283822793
MYC_copy2	8.64065558	0.634292754	0.779018252	0.814220658	0.415518553	0.702624074
NPM1	23733.58259	0.634182966	0.250108956	2.535626779	0.011224629	0.068748013
SEC14L1	18819.17399	0.633879223	0.168059982	3.771743955	0.000162111	0.002423558
LINC01560	83.50201213	0.633739393	0.254368622	2.491421258	0.012723317	0.075705391
SRPX2	3600.702113	0.633667268	0.361115223	1.754750917	0.079301923	0.273308717
ZNF69	137.1580331	0.633625222	0.316600807	2.001337984	0.045355979	0.188057933
LINC01355	82.44478231	0.633338188	0.29599398	2.139699557	0.032379055	0.147150747
CACTIN-AS1	10.78309219	0.632997661	0.610271105	1.037240097	0.299623975	0.603703607
CADM4	324.1338146	0.632818832	0.34607022	1.828585054	0.067461793	0.247117489
FAM86HP	21.17653794	0.632800473	0.497859027	1.271043485	0.203713179	0.487132263
PER2	242.7918583	0.632720426	0.173105474	3.655115061	0.000257067	0.003494882
AX747521_gene	20.38342666	0.632609181	0.678182011	0.932801477	0.350922479	0.649312242
C16orf55	18.51537652	0.632535496	0.466906798	1.354736101	0.175501652	0.449738805
FAM198B	23864.21586	0.632134622	0.292867697	2.15843068	0.030894363	0.142922184
SMURF2	11528.06817	0.632017543	0.195810297	3.227703301	0.001247883	0.012732073
TMSB4Y	12.73344052	0.631873972	3.742675067	0.168829503	0.865930751	0.954258011
SSTR5	19.44152038	0.63185326	0.630031091	1.002892189	0.315912882	0.618366204
PLEKHG2	4423.598323	0.631026025	0.132793819	4.751923161	2.01E-06	6.46E-05
AK056073_gene	19.80985566	0.629018269	0.484765485	1.297572307	0.194434343	0.474670375
NAB2	850.9797365	0.628611223	0.156199159	4.024421293	5.71E-05	0.00104005
NT5DC3	314.1884918	0.628495852	0.227621523	2.761144218	0.005759924	0.041631852
BMF	637.011404	0.626701535	0.238844828	2.623885731	0.008693295	0.056799507
C10orf131	8.673027372	0.626652876	0.804593684	0.778843891	0.436071679	0.718161723
DENND5B	1118.001676	0.626551303	0.126509705	4.95259477	7.32E-07	2.79E-05
DOCK7	2975.403952	0.626335872	0.155405533	4.03033187	5.57E-05	0.001020048
FLJ37201	7.773756125	0.626243169	0.748125278	0.837083289	0.402545753	0.692032419
SULT4A1	14.71586483	0.625914669	0.843660856	0.741903177	0.458146001	0.733510741
LOC729970	27.00594435	0.625732893	0.417117948	1.500134183	0.133579648	0.379337728
PATZ1	972.6918644	0.625479621	0.147785629	4.232344007	2.31E-05	0.000485425
FAM211B	32.35350497	0.625410613	0.642689243	0.97311511	0.330496095	0.63070986
CCDC77	312.0458194	0.625314593	0.200625291	3.116828339	0.00182808	0.017263639
TMEM251	404.0357155	0.624861078	0.175473938	3.560990802	0.000369458	0.004717967
MORF4L2-AS1	9.817415867	0.624815023	0.689072951	0.906747279	0.364540455	0.661211463
SORT1	281.1788736	0.624482459	0.159116207	3.924694218	8.68E-05	0.001478592
ARHGAP20	457.8297316	0.624373534	0.495587328	1.259865816	0.207717772	0.492436498
SGK223	3458.95081	0.624096608	0.269698719	2.314051064	0.020664921	0.107900314
TBC1D10C	11.05311033	0.624046666	0.726527805	0.858943954	0.390371438	0.681451218
GOLGA8B	429.5767225	0.6238759	0.263945924	2.363650445	0.018095878	0.098073523
GTF2IRD2B	20.22127705	0.623736446	0.415134955	1.502490788	0.132970405	0.378279509
LOC153684	118.8363672	0.623568551	0.279185347	2.233528931	0.025514085	0.124555476
ZNF558	68.63135441	0.623556292	0.92733056	0.67242073	0.50131589	0.762320567
ZNF670	184.3138499	0.623535147	0.167004956	3.733632592	0.000188738	0.002743218
FSIP1	37.35437747	0.62319729	0.331976029	1.877235814	0.060485781	0.230255882
C5orf34	132.5452309	0.623183734	0.346971183	1.796067701	0.07248375	0.258462594
SMAD7	2450.02012	0.622900754	0.337946092	1.843195614	0.065300455	0.242626929
ACTA2	174.3253768	0.622364286	0.288959151	2.153814077	0.031254755	0.143988322
PDLIM3	591.7585984	0.622271335	0.488043296	1.275033056	0.202297542	0.485489808
BC035400_gene	65.04849265	0.621963274	0.282766194	2.1995673	0.027837609	0.132185238
FSTL3	957.2144369	0.621822252	0.492252985	1.263216823	0.206511269	0.490943096
LOXL1	729.1930374	0.621748964	0.735784062	0.845015537	0.398102164	0.687795267
SEMA4G	242.7444328	0.621636789	0.294270269	2.112468892	0.034646251	0.155291356
DDTL	51.72334328	0.621305914	0.273145978	2.274629555	0.022928162	0.116078356
RFWD3	1867.490069	0.621005126	0.160690341	3.864607694	0.000111268	0.00180421
MIR217HG	47.30197736	0.620515374	0.803615663	0.772154405	0.440022983	0.720773584
TAF4B	135.9102966	0.62003945	0.349224981	1.775472784	0.075819856	0.265253359
VRK1	684.8219383	0.620031296	0.23559945	2.631717925	0.008495436	0.055918088
CCNT2-AS1	19.82239287	0.619656978	0.55051495	1.125595187	0.260336906	0.55817262
AK096249_gene	5.51542762	0.619405216	1.026030314	0.603690951	0.546049131	0.793152858
KCNK13	11.16339832	0.619337673	1.735041666	0.356958386	0.721122959	0.8883737
ITGB3BP	244.8098045	0.618830093	0.373441531	1.657100353	0.097499188	0.312638791
ATP2B1	3680.798356	0.618379437	0.251302213	2.46070033	0.013866613	0.080611512
REEP2	57.02007187	0.617263339	0.550380217	1.121521668	0.262065874	0.560447992
SHANK1	441.0667102	0.616270769	0.875612754	0.703816574	0.48154701	0.749656631
DSN1	583.2663524	0.616195986	0.214727431	2.869665898	0.004109057	0.032522577
C1QTNF1	47.81668493	0.616094853	0.359786825	1.712388586	0.086825081	0.289625143
MAP7D3	1759.11698	0.616027529	0.479604796	1.284448225	0.198985169	0.481321482
CBS	1170.842295	0.616019781	0.500631942	1.230484374	0.218515775	0.506543455
TOP1MT	658.2004379	0.615344714	0.364887609	1.686395201	0.091719705	0.300248699
CHST6	39.26246433	0.615307619	0.374152313	1.644537791	0.100065165	0.318123256
ZNF771	259.0581439	0.614560155	0.182604635	3.365523315	0.000763986	0.008517859
FAM106A	8.615556406	0.614369298	0.727865891	0.844069362	0.398630647	0.688054364
SNORD38A	8.847745656	0.614008633	0.728886408	0.84239276	0.399568144	0.688724143
SNORA6	24.21940735	0.613715476	0.53844778	1.139786435	0.254375286	0.551975038
MDFI	1965.7516	0.613677814	0.242029904	2.535545422	0.011227237	0.068748013
SSTR1	61.87569083	0.613513215	0.304954809	2.011816826	0.04423925	0.184624673
ENKUR	118.7201164	0.613424903	0.429239125	1.429098297	0.152975983	0.412740012
DNMBP	6269.40279	0.61333691	0.084512206	7.257376631	3.95E-13	7.25E-11
STMN1	6843.669606	0.61312378	0.247536108	2.476906442	0.013252664	0.077955698
LINC01521	153.8210606	0.612469718	0.350418047	1.747825839	0.08049419	0.276167619
RASGRP1	22.15191722	0.611779594	0.521717305	1.172626608	0.240945574	0.536134821
JX088243_gene	94.94179007	0.611721788	0.520616897	1.174994111	0.239997072	0.535156651
FKBP5	1117.57936	0.611681182	0.276506836	2.212173814	0.026954657	0.129181973
KCNQ1OT1	416.0060576	0.611277422	0.270602728	2.258947743	0.023886636	0.119343603
STK17B	626.9724008	0.610850473	0.193150604	3.162560506	0.001563882	0.015320681
FAM102B	1374.03987	0.610383521	0.223085379	2.736098281	0.006217245	0.044198008
LINC00616	8.578226077	0.609849952	0.984306117	0.619573465	0.535538641	0.785252578
CCNO	18.24150144	0.609338456	0.811644171	0.750745804	0.452805651	0.729857521
PFKP	16479.62355	0.609011171	0.205141178	2.9687417	0.002990218	0.025362128
CHEK1	1222.016929	0.608503649	0.18985591	3.205081424	0.001350243	0.013551589
PRG4	6.071520119	0.608277586	0.897554737	0.677705282	0.497958577	0.75959944
UTS2B	8.949928801	0.608066843	0.670918401	0.906320117	0.364766441	0.661211463
BC030591_gene	36.20095937	0.607459229	0.467118139	1.300440249	0.193450123	0.47298984
P4HA3	630.6842986	0.607184954	0.193411015	3.139350437	0.001693228	0.016257727
SYNGR3	62.09672514	0.60684657	0.553622799	1.096137245	0.273018717	0.57474333
GOLGA6L9_copy4	6.708397841	0.606820247	0.804543829	0.754241379	0.450704295	0.728961086
TNFRSF12A	3732.031508	0.606791108	0.257235908	2.358889604	0.018329708	0.098871581
LPAR2	79.40484602	0.606342949	0.303830065	1.995664748	0.045970427	0.189867006
RHBDL1	45.2168301	0.606322783	0.408208573	1.48532594	0.137457503	0.385759271
ANKRD45	7.674130457	0.606047785	0.698211007	0.868000904	0.385393838	0.677167883
RPL13A	3803.641696	0.606044737	0.106525924	5.689176062	1.28E-08	8.40E-07
AX748052_gene	7.732081059	0.605334411	0.712837768	0.849189588	0.395775806	0.68614873
RLTPR	89.46275691	0.605273695	0.210139926	2.880336473	0.00397251	0.031756242
HBT8	492.1756515	0.604927482	0.350982062	1.7235282	0.08479305	0.285501886
CCDC14	1446.001109	0.604563234	0.161224871	3.749813737	0.000176966	0.002605278
PCNA	2450.113838	0.603757771	0.132376792	4.560903483	5.09E-06	0.000138965
CDO1	34.13449553	0.603735238	0.368253181	1.639456953	0.101118129	0.320197394
MTSS1L	1617.253877	0.603657912	0.139925999	4.314122594	1.60E-05	0.000363904
KLHL15	359.4628484	0.603125616	0.132160741	4.56357623	5.03E-06	0.000137704
LMNB2	6980.638693	0.602820192	0.222678757	2.707129312	0.006786782	0.047135997
PDK1	626.9267007	0.601715648	0.183939098	3.271276493	0.001070632	0.01126877
AK093534_gene	76.24387939	0.601712064	0.231520897	2.598953581	0.009350842	0.06011002
NLRC3	719.6610076	0.601708409	0.151880111	3.961732756	7.44E-05	0.001304421
GPR3	71.99716401	0.601036454	0.304377661	1.974640491	0.048308961	0.196981296
IGFBPL1	9.095606269	0.600789177	0.964667581	0.622793996	0.533419905	0.783860742
LOC101448202	11.43789521	0.600650482	0.672830186	0.892722257	0.372005928	0.666924286
SMS	4681.351325	0.600120166	0.158624759	3.783269212	0.000154782	0.002343421
LINC01270	14.17938256	0.600005748	0.683400349	0.877971089	0.379959408	0.672064501
DCAF16	1412.278824	0.599947998	0.121237603	4.948530681	7.48E-07	2.84E-05
SLC25A34	140.3172155	0.599856917	0.348526321	1.721123717	0.085228376	0.286146846
CENPK	457.5500673	0.599397266	0.243111574	2.465523365	0.013681325	0.079772804
AX747648_gene	21.73035718	0.599331069	0.439323425	1.364213777	0.172500293	0.444669199
TRIM59	525.5852815	0.599105635	0.26246187	2.28263875	0.022451656	0.114345835
LOC101927257	10.32213727	0.598691671	0.894191546	0.669534032	0.503154879	0.763578141
BEND3	346.9540255	0.59867369	0.168656552	3.549661628	0.000385727	0.00485973
MSANTD1	5.734099841	0.598650459	0.890431685	0.672314866	0.501383268	0.762350517
BC112312_gene	5.068402277	0.598636571	0.867398483	0.690151739	0.490098769	0.754738887
FKBP11	802.6149642	0.59802167	0.292497864	2.044533461	0.040900875	0.174379518
C4orf21	5.138071319	0.597952563	0.77708892	0.769477659	0.441609802	0.721928172
UCP3	21.10654066	0.597903499	0.435657403	1.372416708	0.169933752	0.441198575
BC047609_gene	9.967532165	0.597895186	0.879030656	0.680175579	0.496393293	0.758586883
FLT1	20268.96722	0.597806659	0.161778575	3.695215251	0.000219701	0.003094804
NUDT11	460.0446762	0.597729546	0.325661577	1.835431589	0.066441767	0.244988692
CAMK2N2	12.26289797	0.597721566	0.697472117	0.856982741	0.391454423	0.682505269
TRAPPC6A	180.7712722	0.597108331	0.245107354	2.436109402	0.014846194	0.084907591
DNAH2	7.14134556	0.596922361	0.77991263	0.765370809	0.44405077	0.723182613
BNC1	1339.754688	0.59683668	0.699414013	0.853338179	0.393471794	0.684455123
AX747175_gene	60.13008432	0.596819596	0.376227413	1.586326714	0.112665215	0.343360754
PAN3-AS1	45.63741768	0.596817347	0.286454228	2.083464961	0.037208862	0.163228558
NCAM2	203.1353101	0.596805459	0.509357781	1.171682227	0.241324661	0.5364769
TFR2	12.40920224	0.596669245	0.724754814	0.823270483	0.410354195	0.698069632
DIRAS1	14.6553509	0.596655589	1.114819436	0.535203791	0.592508945	0.820825661
TRIM45	85.17353585	0.596505922	0.281428711	2.11956314	0.034042904	0.153145173
AR	1555.711274	0.595920208	0.383427666	1.554191991	0.120138627	0.355920546
C17orf107	15.26043444	0.595876231	0.527356277	1.129931049	0.25850528	0.556106352
LOC101927211	5.482204157	0.59577569	0.862813328	0.690503577	0.489877561	0.754616408
TESK2	94.54475587	0.595755625	0.316883365	1.880047016	0.060101671	0.229398094
WTIP	843.9027642	0.594468021	0.195058495	3.047639743	0.002306463	0.020821978
TLX1	10.99844348	0.594338571	0.761616898	0.780364213	0.435176526	0.717839489
CAMK4	140.9858267	0.59399684	0.467554089	1.270434489	0.203929905	0.487431801
WASH1	8.547232781	0.593306987	0.654621703	0.90633565	0.364758221	0.661211463
SLC25A21-AS1	26.16113936	0.593164006	0.473312125	1.253219546	0.210125819	0.495427162
DDX11	426.4867807	0.593142701	0.403589198	1.469669415	0.14165131	0.393625819
C1orf101	42.70905691	0.593018867	0.379375524	1.563144773	0.118018547	0.352509875
FBP1	5.183087196	0.592686677	1.251841582	0.473451821	0.635890866	0.847571752
HFM1	8.346513819	0.592090274	0.971927302	0.609191935	0.542397225	0.790505637
ZNF117	2581.353131	0.592032422	0.207610522	2.851649407	0.004349304	0.033887268
BICC1	464.1251773	0.591919573	0.889884127	0.665164773	0.505945109	0.765631682
SYDE2	59.59135624	0.591778923	0.306799845	1.928876213	0.053746232	0.212538894
PDGFRL	124.0000643	0.591771532	0.378377427	1.563971555	0.117824249	0.352173133
RHOB	31356.11181	0.59175708	0.160080267	3.696627271	0.000218483	0.003085779
CDC14A	403.1264765	0.591463076	0.265913251	2.224270784	0.026130231	0.126367252
LOC389247	5.270771954	0.591336326	1.038068349	0.569650666	0.568914657	0.808567318
PAQR6	45.31300911	0.59043423	0.389166565	1.517176147	0.129222217	0.371851117
CLEC14A	21830.9153	0.589764814	0.161262979	3.657161848	0.000255023	0.003481056
SPACA6P-AS	17.66445757	0.589730705	0.568429161	1.037474405	0.299514818	0.603559732
HNRNPA1	1470.211417	0.589646941	0.164356676	3.587605656	0.000333729	0.004330886
ARMC9	951.6420006	0.589598183	0.194368726	3.033400455	0.002418145	0.021598491
CENPO	950.4674756	0.589559301	0.220566661	2.672930251	0.007519188	0.051112577
STXBP2	731.1201672	0.589547209	0.442514578	1.332266186	0.182772734	0.458905812
OSGIN2	5487.064383	0.588434226	0.257873023	2.281875859	0.02249667	0.114472065
AP1S3	304.0547053	0.588370972	0.280974257	2.094038713	0.036256532	0.160085454
BC038574_gene	13.97452949	0.587683113	0.65456557	0.897821608	0.369280663	0.664721824
MPZ	32.2100761	0.58735844	0.434953819	1.35039265	0.176890067	0.451507891
C10orf107	17.78467243	0.587045109	0.625538682	0.93846332	0.348006358	0.646366828
AK096834_gene	14.21455967	0.586201345	0.649197618	0.902962871	0.366545601	0.662323817
LOC100288181	29.1183758	0.586142333	0.546379447	1.072775222	0.28337198	0.586251452
RAB3IP	559.1938253	0.58586532	0.171594498	3.414243039	0.000639595	0.007346152
BC009838_gene	16.81632265	0.585811338	0.478993279	1.22300534	0.22132768	0.509956325
C19orf73	6.685764569	0.58559815	0.834992716	0.701321268	0.483102544	0.750689423
DIO1	5.294498728	0.584763649	0.772650342	0.756828306	0.449152732	0.727442401
TTC3P1	50.70355321	0.584725508	0.383580827	1.524386693	0.127412142	0.36905446
C12orf55_copy2	192.2047251	0.584561265	0.205138958	2.849586788	0.004377606	0.034057988
CD163L1	879.2407439	0.584337388	0.245414071	2.381026427	0.017264473	0.094918982
DLL3	19.7515102	0.584129587	0.462658061	1.262551409	0.20675044	0.491141921
FANCE	275.6891092	0.583858985	0.148676985	3.927030024	8.60E-05	0.001467436
MANEAL	25.48321857	0.583692738	0.46920051	1.244015566	0.213493834	0.500269591
GIMAP4	6338.07412	0.582828359	0.342808587	1.700156826	0.089101431	0.294866104
NSG1	81.10051591	0.582614519	0.577242613	1.00930615	0.312827832	0.615657478
SHC2	406.0038283	0.582434996	0.30640783	1.900848929	0.057321803	0.221635064
ARHGAP33	374.12554	0.581805667	0.136592464	4.259427285	2.05E-05	0.000444006
DPY19L3	3046.58092	0.581745773	0.140747223	4.133266431	3.58E-05	0.000693933
BC171896_gene	5.428540997	0.581708287	0.759150583	0.766262057	0.44352039	0.722835919
PACERR	18.50801358	0.581657108	0.526369728	1.105035258	0.269144312	0.569771515
AX747535_gene	25.3358003	0.581502378	0.378873252	1.534820351	0.124827962	0.364284649
UPB1	5.258116043	0.581460222	0.776314212	0.74900113	0.453856524	0.730667416
PLD6	42.91302098	0.580958039	0.400828732	1.449392201	0.147228086	0.402648415
GCAT	308.5680491	0.58094291	0.152004851	3.821870851	0.000132443	0.002055825
C3orf18	111.6542521	0.580843968	0.274220196	2.118166262	0.034160989	0.15354678
SERTAD4-AS1	86.45359759	0.58075618	0.367958664	1.57831908	0.114492325	0.347050015
DNAJC9	2079.649493	0.580456741	0.205706105	2.821776921	0.004775839	0.03642944
C15orf54	1328.0522	0.580068722	0.234037285	2.478531237	0.013192456	0.077715912
AX747577_gene	100.1960921	0.580019344	0.311548759	1.861728949	0.062641306	0.236260721
SNHG5	2748.34745	0.579940895	0.414302538	1.399800487	0.161573072	0.427970556
P3H3	132.6791072	0.579677711	0.305910917	1.894923255	0.05810257	0.223895851
KRTCAP3	16.64571131	0.579597031	0.518229897	1.118416815	0.263389016	0.562473652
ZNF682	49.53123364	0.579575592	0.315939203	1.834452917	0.066586791	0.245141498
C12orf79	11.66897472	0.579236291	0.681746257	0.849636189	0.395527386	0.686073375
NRIP3	1235.15572	0.578658716	0.181496284	3.188267557	0.00143128	0.014230914
ULK4P3_copy2	8.677153811	0.578586734	0.629447411	0.919197892	0.357992073	0.655693314
RANBP17	326.0425761	0.577167287	0.17081467	3.378909353	0.00072774	0.008159211
HERC1	8086.463237	0.577127306	0.129357486	4.461491359	8.14E-06	0.000205899
SNORA55	6.860625425	0.576791478	0.732978502	0.78691459	0.431331866	0.715218199
AK026777_gene	11.72352301	0.57652321	0.623461485	0.924713433	0.35511499	0.653571827
SNRPN	95.62932607	0.575851671	0.432067589	1.332781459	0.182603532	0.458674826
BC023201_gene_copy2	7.558497003	0.57576997	0.686955122	0.838147866	0.401947663	0.691375926
TPST1	1463.347828	0.575249153	0.265411149	2.167388806	0.03020522	0.140711264
CCDC78	46.58042951	0.5750991	0.522275041	1.101142223	0.270834763	0.572008744
PDE5A	222.4856786	0.574911875	0.402891963	1.426962878	0.153590595	0.413547423
TPD52	474.8497915	0.574812878	0.492749515	1.166541743	0.243395482	0.538528503
AK098491_gene	107.4338343	0.574272091	0.267859699	2.143928677	0.032038602	0.146060214
DDI2	474.3054476	0.573943819	0.224728634	2.553941647	0.01065111	0.066183426
AK096792_gene	94.48192283	0.573794987	0.421559359	1.361125012	0.173474187	0.446475418
CBX3	6544.854829	0.573750281	0.140040168	4.097040803	4.18E-05	0.000795475
NOP58	2309.156033	0.573618922	0.218397557	2.626489648	0.008627062	0.056551645
NT5DC2	7389.465394	0.573476108	0.1240467	4.623066218	3.78E-06	0.000109119
CHD5	15.33327232	0.572949151	0.537854128	1.065250076	0.286762778	0.589780862
GDF9	8.243382799	0.572765597	0.617401442	0.927703692	0.353561293	0.65215211
RNF207	131.2941675	0.57264989	0.303858293	1.884595234	0.059484506	0.228061624
TMEM25	488.5216282	0.572637766	0.315312357	1.81609681	0.069355523	0.251555377
FAM189A1	35.28125623	0.57261022	0.807738507	0.708905438	0.478383161	0.747277965
LOC148709	7.202351831	0.57233735	0.693734786	0.825008867	0.409366557	0.697611191
CORO1A	256.9552298	0.571850691	0.408509145	1.399847954	0.161558854	0.427970556
NDC1	1574.549687	0.571801439	0.302821549	1.888245539	0.058992995	0.226562575
CORO2A	29.53930095	0.571582362	0.367495034	1.555347171	0.119863409	0.355565876
SIRPA	3295.140075	0.571310844	0.268499633	2.127790036	0.033354496	0.150641717
MICALCL	45.67168974	0.570368406	0.316114771	1.804307986	0.071183039	0.255829039
TP73	6.620245846	0.570358843	0.859849793	0.663323812	0.507123189	0.766353512
PAFAH1B3	418.1077258	0.570079747	0.199749535	2.853972843	0.004317622	0.033689675
H2AFZ	6836.851496	0.569655758	0.238698258	2.386509904	0.017009149	0.093805546
FAM66D	7.279577476	0.569470282	1.419214901	0.40125726	0.688230727	0.872947205
STEAP1	851.9125805	0.569278056	0.389129871	1.462951316	0.143480701	0.396606059
AK094990_gene	25.82797174	0.568941204	0.354345009	1.60561371	0.108358811	0.334581704
NTRK2	23.01236377	0.568698843	0.605085342	0.93986551	0.347286551	0.645780109
TGIF2	1052.792469	0.568684769	0.158079723	3.597455508	0.000321345	0.004228536
ZNF542P	6.452186892	0.568670346	0.785065652	0.724360243	0.468844601	0.741216408
SPOCK3	102.1525268	0.568381901	0.21159456	2.6861839	0.00722733	0.049465132
CMYA5	7.878366031	0.568027868	0.724485217	0.784043421	0.433014633	0.716565945
NME1	1100.020179	0.567560664	0.217421943	2.610411146	0.009043346	0.058560153
TTC4	9.982987805	0.567152004	0.644560352	0.879905199	0.378910668	0.671538988
CACHD1	544.293969	0.567023034	0.306060412	1.85265069	0.063932442	0.239249461
NHSL1	3100.460025	0.566927905	0.124299474	4.560983931	5.09E-06	0.000138965
C12orf63	340.6339031	0.566922439	0.229977243	2.465124083	0.013696581	0.079832642
SNORA62_copy2	15.77228308	0.566826302	0.495087487	1.144901288	0.25225005	0.549002696
FBLL1	22.98564282	0.566826012	0.551035445	1.028656173	0.303641272	0.606978212
SH3BP4	7797.372219	0.56681627	0.212430668	2.668241248	0.007624949	0.051546587
DBF4B	466.0371144	0.566693776	0.264736924	2.140592128	0.032306944	0.146864778
JB074932_gene	13.9542743	0.566603905	0.536050586	1.056997082	0.290512919	0.593271242
AK125412_gene	27.11845265	0.566585642	0.438663365	1.29161833	0.196489353	0.477709272
GJC3	5.377225349	0.565999339	0.819325514	0.690811319	0.489684121	0.754616408
MAFK	1889.147464	0.565656039	0.214309702	2.639432724	0.00830449	0.054932641
B3GNTL1	141.3512466	0.565432094	0.255238357	2.215310041	0.026738791	0.128494077
INCENP	1568.154881	0.564912261	0.25149498	2.246216848	0.024690122	0.122182947
ELMO3	136.4948246	0.564360785	0.238796574	2.363353776	0.018110372	0.098111199
EFNA4	414.225142	0.564359381	0.183649474	3.073024763	0.002119009	0.019549173
MKI67IP	6.170938814	0.564061511	0.812041738	0.694621328	0.487292642	0.753054538
LOC389602	11.17866665	0.56405681	1.322098988	0.426637351	0.669643488	0.862225987
CENPL	379.8197588	0.562822265	0.272218541	2.067538319	0.038683457	0.167607349
AK090973_gene	6.48342281	0.562462215	1.312885089	0.428416942	0.668347592	0.861733912
LRRC4B	321.7238463	0.562230907	1.316485067	0.427069718	0.669328548	0.862140891
AX747531_gene	11.37901457	0.562024027	0.731566065	0.76824781	0.442339975	0.72242785
ANKRD36C	32.74904806	0.561834513	0.479650527	1.171341386	0.241461582	0.5364769
AX747150_gene	104.3220563	0.561222502	0.244784242	2.292723167	0.021863948	0.112182541
AK309441_gene	7.099333916	0.561193827	1.344919397	0.417269487	0.676481304	0.866175924
EPB41L4A-AS1	255.8298649	0.561060815	0.162636343	3.449787441	0.000561028	0.006614836
KIAA1328	239.5518878	0.560993259	0.143378903	3.912662514	9.13E-05	0.00154113
ZNF253	44.91170131	0.56076159	0.323753167	1.732065189	0.083261956	0.282405698
LOC101928404	5.195932052	0.56073577	0.852661127	0.657630274	0.510775736	0.768591291
DDAH1	3390.328982	0.560688169	0.186645518	3.004026961	0.002664317	0.023239008
CDRT15P1	8.485392187	0.560655985	1.034711491	0.541847645	0.587923466	0.819147186
TSPAN6	1999.534715	0.560630214	0.112126632	4.99997374	5.73E-07	2.26E-05
AK095700_gene	378.3431359	0.560281714	0.226228693	2.476616499	0.013263433	0.077990353
HRNR	8.211106975	0.56021039	1.169647645	0.478956541	0.631969546	0.845375594
SYNE4	5.39164394	0.560126039	0.821933731	0.681473479	0.495571942	0.757952549
LOC646626	14.90228208	0.560003652	0.809262873	0.691992269	0.488942184	0.754265499
RNF41	3502.468642	0.559853715	0.144708967	3.868825319	0.000109361	0.001782327
MXRA8	158.6986436	0.559681386	0.363838731	1.538267751	0.123983161	0.362782354
PFAS	2289.813375	0.559440239	0.216656574	2.582152157	0.009818629	0.062219672
AL049948_gene	17.04932445	0.559233518	0.444186089	1.259007278	0.208027703	0.492753974
CCDC50	8622.597244	0.559014971	0.145636344	3.838430411	0.000123823	0.001948511
PPFIA4	12.13619767	0.55886354	1.087677692	0.513813554	0.607382351	0.829928407
CENPQ	233.2167461	0.558616537	0.303749949	1.839067096	0.065905318	0.243754706
SIX4	265.2964715	0.558527529	0.215908782	2.586868044	0.009685267	0.061692453
PRELID2	325.2629207	0.558195965	0.209247755	2.667631798	0.007638792	0.05159654
CHPF	79.04091822	0.558142475	0.482326545	1.157187967	0.247195573	0.542670436
LNX2	1181.926705	0.557818896	0.162104287	3.441111326	0.00057933	0.006805533
FRMD4A	7939.215911	0.557667053	0.133009379	4.192689706	2.76E-05	0.000555082
BC065735_gene	23.43575658	0.557507458	0.416095647	1.339854101	0.180292783	0.455241465
TPPP	38.25426556	0.557289336	0.404543004	1.377577492	0.168333774	0.438673739
C9orf91	340.3329266	0.556943903	0.164628192	3.383040884	0.00071688	0.008054442
IER5L	457.8106781	0.556759378	0.224747717	2.477263769	0.013239402	0.077906351
GNB3	239.6612679	0.556594619	0.221272934	2.515421152	0.011889027	0.071783142
WASH6P	16.61712139	0.556488693	1.778757251	0.312852523	0.754392709	0.902291555
EXT1	9349.423658	0.556421424	0.142368851	3.908308731	9.29E-05	0.001562562
FAM117B	385.7792021	0.556032936	0.178875664	3.108488452	0.00188047	0.017695676
LINC00338	7.844756987	0.555972926	0.693467906	0.801728416	0.422710075	0.707745746
LOC101926940	27.05027188	0.555146093	0.528451889	1.050513974	0.29348187	0.596813193
SNHG24	40.30806321	0.555078694	0.569101864	0.97535912	0.329382154	0.629344384
CTXN1	1799.679273	0.554976061	0.247704772	2.240473838	0.025060177	0.123129108
SNORD6	12.40802171	0.554885966	0.606085652	0.915524009	0.359916604	0.656514166
SLC30A3	51.68112437	0.554409959	0.674766625	0.82163216	0.41128628	0.69898654
NAV1	11204.65806	0.554359878	0.269297299	2.058542289	0.039538106	0.170363353
AX747775_gene	15.17921884	0.554237984	0.54836575	1.010708608	0.312155916	0.614931
HTR7P1	832.2342717	0.554182865	0.126182041	4.391931373	1.12E-05	0.000268093
NHLRC4	35.56091899	0.554047384	0.320019312	1.731293593	0.083399414	0.282677512
DNM1	48.00479158	0.554026384	0.329915793	1.679296344	0.093094303	0.30313477
ARHGAP31-AS1	7.789949071	0.553255996	0.759851109	0.72811106	0.466545604	0.739658439
HESX1	7.69289484	0.55309473	0.76628555	0.721786716	0.470425618	0.742031643
RTTN	503.0066311	0.552806367	0.143617251	3.849164102	0.000118522	0.001891141
C20orf112	52.85959082	0.552733744	0.350340246	1.577705533	0.114633275	0.347085718
APEH	1618.380145	0.552006056	0.114887432	4.804755815	1.55E-06	5.15E-05
STAP2	55.53526174	0.551671433	0.320713268	1.720139102	0.08540716	0.286446332
SNHG18	88.57065284	0.551284843	0.823986766	0.669045749	0.503466295	0.763702004
GABRE	571.12151	0.550329152	0.239546289	2.297381241	0.021597031	0.11109824
MAGED2	11729.96448	0.550232093	0.141843386	3.879152277	0.000104821	0.001720616
NLRP12	13.50073027	0.549335195	0.890677473	0.616761074	0.537392331	0.78679749
KIAA1024	170.6115959	0.549011548	0.209623562	2.619035492	0.008817877	0.057379156
[truncated: 13,989 more rows]
